# Supplementary material for: Network science meets respiratory medicine for OSAS phenotyping and severity prediction
Source: PeerJ. 2017 May 9;5:e3289. doi: 10.7717/peerj.3289 (PMC5426352; doi:10.7717/peerj.3289)
Supplement: Supplemental Information 1 — This archive contains 2 xlsx files with the following databases: Apnea Patients Database (APD), Test Database (TD), and Non-osAs Database (NAD). [file peerj-05-3289-s001.zip]

Archive with 2 entries (2 files):
- Non-Apnea_(Control)_Database (NAD).xlsx
- Apnea_Patients_Database (APD) and Test_Database (TD).xlsx
