# Supplementary material for: Network science meets respiratory medicine for OSAS phenotyping and severity prediction
Source: PeerJ. 2017 May 9;5:e3289. doi: 10.7717/peerj.3289 (PMC5426352; doi:10.7717/peerj.3289)
Supplement: Supplemental Information 1 — This archive contains 2 xlsx files with the following databases: Apnea Patients Database (APD), Test Database (TD), and Non-osAs Database (NAD). [file peerj-05-3289-s001.zip › Non-Apnea_(Control)_Database (NAD).xlsx]

## Sheet: clusters
gephi id	12	10	3	2	6	8	7	0	11	9	4	1		5
	1	2	3	4	5	6	7	8	9	10	11	12		13
Gender	M	M	M	M	M	M	M	M	F	F	F	F		M
Age Group	1	2	3	2	2	2	2	-	1	-	3	3		2
Hypertension	0	0	1	1	1	1	0	1	0	0	1	1		0
Obesity	0	1	1	1	0	0	0	1	0	0	0	1		1
Neck	0	1	1	1	1	0	1	0	1	0	0	0		0
Sleepiness	0	0	1	0	0	0	1	0	-	0	0	0		1
Cluster size	93	54	44	61	31	58	19	43	10	115	48	33		1	610 total
Detailed		Gender		Age group					HTA		Obesity		Neck		Sleepiness		SAS Group
	Size	Men	Women	null	<20	20-40	40-60	>60	No	Yes	No	Yes	Thin	Thick	No	Yes	0	1	2	3
Community 1	93	93	0		8	60	17	8	93	0	93	0	93	0	93	0	1	36	30	26
Community 2	54	49	5		0	12	35	7	54	0	22	32	0	54	0	54	0	29	14	11
Community 3	44	38	6		0	5	33	6	15	29	0	44	0	44	0	44	0	0	0	44
Community 4	61	46	15		0	9	31	21	0	61	0	61	0	61	61	0	0	36	20	5
Community 5	31	31	0		0	7	16	8	0	31	31	0	0	31	28	3	0	9	10	12
Community 6	58	58	0		0	17	30	11	0	58	58	0	58	0	55	3	0	23	19	16
Community 7	19	19	0		0	9	10	0	19	0	19	0	19	0	0	19	0	0	0	19
Community 8	43	43	0		0	19	14	10	11	32	0	43	43	0	43	0	0	18	14	11
Community 9	10	0	10		0	6	3	1	8	2	10	0	0	10	4	6	0	3	1	6
Community 10	115	0	115		0	49	42	24	115	0	92	23	115	0	109	6	1	42	40	32
Community 11	48	0	48		1	1	20	26	0	48	48	0	41	7	46	2	0	9	19	20
Community 12	33	0	33		0	1	9	23	0	33	0	33	33	0	33	0	0	19	8	6
Community 13	1	1	0		0	0	1	0	1	0	0	1	1	0	0	1	0	0	0	1

## Sheet: data
	0	1	2	3	4	5	6	7	8	9	10	11	12	13	14	15
	id	yearOfBirth	age	gender	bodyHeight	bodyWeight	bmi	obesity	sistolic	diastolic	hta	epworth	sleepiness	neck	neckGroup	SAS_Score
1	554	1945	70	f	152	58	25.1	0	150	80	1	4	0	34	0	3.93269
2	542	1945	70	f	160	59	23.05	0	140	90	1	2	0	33	0	3.52037
3	74	1945	70	m	167	67	24.02	0	154	90	1	3	0	37	0	3.27077
4	372	1945	70	m	165	86	31.59	1	110	80	0	3	0	41	0	4.10112
5	615	1945	70	f	160	90	35.16	1	140	80	1	3	0	40	1	3.06448
6	15	1945	70	m	180	95	29.32	0	140	80	1	16	1	44	1	6.28667
7	550	1945	70	f	163	97	36.51	1	130	90	0	5	0	38	0	4.69802
8	614	1946	69	f	161	55	21.22	0	120	70	0	4	0	34	0	3.56812
9	111	1946	69	f	158	65	26.04	0	120	70	0	0	0	36	0	3.203
10	112	1946	69	f	158	65	26.04	0	120	70	0	0	0	36	0	3.203
11	33	1946	69	m	148	75	34.24	1	150	90	1	0	0	36	0	2.85144
12	79	1946	69	f	148	75	34.24	1	150	90	1	6	0	36	0	3.31899
13	80	1946	69	f	148	75	34.24	1	150	90	1	6	0	36	0	3.31899
14	81	1946	69	f	148	75	34.24	1	150	90	1	6	0	36	0	3.31899
15	34	1946	69	m	148	75	34.24	1	150	90	1	6	0	36	0	3.4455
16	613	1946	69	f	169	78	27.31	0	130	95	0	2	0	35	0	3.76012
17	679	1946	69	m	175	80	26.12	0	130	80	0	6	0	43	1	4.48192
18	160	1946	69	f	160	81	31.64	1	120	80	0	4	0	38	0	4.21458
19	158	1946	69	m	163	81	30.49	1	160	100	1	4	0	42	1	3.35939
20	609	1946	69	f	163	90	33.87	1	140	70	1	4	0	40	1	3.0661
21	612	1946	69	m	184	92	27.17	0	160	100	1	2	0	43	1	3.08459
22	344	1946	69	f	160	95	37.11	1	140	95	1	0	0	41	1	2.94634
23	343	1946	69	f	160	95	37.11	1	165	95	1	0	0	41	1	3.03236
24	505	1947	68	f	153	65	27.77	0	160	80	1	3	0	36	0	3.99225
25	556	1947	68	f	154	81	34.15	1	150	90	1	2	0	38	0	2.99085
26	119	1947	68	m	174	82	27.08	0	160	90	1	2	0	40	0	3.36776
27	553	1947	68	f	160	87	33.98	1	130	85	0	1	0	36	0	3.856
28	680	1948	67	f	148	59	26.94	0	140	90	1	16	1	41	1	4.13241
29	213	1948	67	f	160	72	28.13	0	160	100	1	3	0	36	0	4.14468
30	116	1948	67	m	173	77	25.73	0	120	70	0	3	0	40	0	3.78687
31	525	1948	67	m	160	80	31.25	1	200	120	1	2	0	41	0	3.42355
32	526	1948	67	m	160	80	31.25	1	200	120	1	2	0	41	0	3.42355
33	536	1948	67	m	173	97	32.41	1	160	90	1	2	0	42	1	3.15903
34	546	1949	66	f	160	62	24.22	0	130	70	0	4	0	36	0	3.80175
35	560	1949	66	f	154	63	26.56	0	140	80	1	2	0	35	0	3.6666
36	227	1949	66	f	165	66	24.24	0	160	95	1	0	0	38	0	3.52196
37	257	1949	66	m	170	74	25.61	0	130	80	0	2	0	40	0	3.7324
38	616	1949	66	m	180	77	23.77	0	110	70	0	1	0	38	0	3.28043
39	283	1949	66	f	180	82	25.31	0	160	90	1	1	0	44	1	2.83346
40	259	1949	66	m	180	82	25.31	0	160	90	1	1	0	44	1	2.89235
41	260	1949	66	m	180	82	25.31	0	160	90	1	1	0	44	1	2.89235
42	261	1949	66	m	180	82	25.31	0	160	90	1	1	0	44	1	2.89235
43	284	1949	66	m	180	82	25.31	0	160	90	1	1	0	44	1	2.89235
44	607	1949	66	f	165	85	31.22	1	130	75	0	6	0	42	1	3.22083
45	503	1949	66	m	170	90	31.14	1	140	80	1	7	0	41	0	4.84377
46	604	1949	66	f	150	97	43.11	1	170	100	1	5	0	39	0	3.65667
47	163	1949	66	m	176	98	31.64	1	130	90	0	5	0	45	1	3.39057
48	468	1949	66	m	175	104	33.96	1	140	80	1	18	1	51	1	4.85097
49	541	1949	66	f	162	114	43.44	1	150	90	1	4	0	39	0	3.44665
50	547	1950	65	f	153	58	24.78	0	170	100	1	1	0	31	0	3.57101
51	619	1950	65	f	150	65	28.89	0	140	80	1	1	0	39	0	3.72939
52	75	1950	65	f	167	67	24.02	0	154	90	1	3	0	37	0	3.90086
53	76	1950	65	f	167	67	24.02	0	154	90	1	10	0	37	0	5.01551
54	601	1950	65	f	165	70	25.71	0	140	70	1	5	0	36	0	4.06842
55	602	1950	65	f	165	70	25.71	0	140	70	1	5	0	36	0	4.06842
56	41	1950	65	f	164	75	27.89	0	140	90	1	0	0	38	0	3.56441
57	92	1950	65	f	164	75	27.89	0	140	90	1	0	0	38	0	3.56441
58	221	1950	65	m	168	90	31.89	1	155	90	1	1	0	40	0	2.98402
59	514	1950	65	m	180	91	28.09	0	130	80	0	3	0	43	1	4.09058
60	241	1950	65	m	180	100	30.86	1	140	80	1	1	0	38	0	3.7863
61	215	1951	64	f	158	65	26.04	0	130	80	0	1	0	37	0	3.50231
62	600	1951	64	f	169	67	23.46	0	170	100	1	5	0	36	0	4.29972
63	139	1951	64	f	140	73	37.24	1	170	100	1	3	0	38	0	3.29192
64	138	1951	64	f	140	73	37.24	1	170	100	1	4	0	38	0	3.38477
65	270	1951	64	f	153	73	31.18	1	165	95	1	2	0	38	0	2.9919
66	576	1951	64	f	175	75	24.49	0	110	80	0	0	0	37	0	3.19145
67	577	1951	64	f	175	75	24.49	0	110	80	0	18	1	37	0	6.05769
68	228	1951	64	m	170	76	26.3	0	125	76	0	0	0	41	0	3.42608
69	229	1951	64	m	170	76	26.3	0	125	76	0	2	0	41	0	3.74455
70	502	1951	64	f	165	83	30.49	1	140	90	1	2	0	36	0	2.81319
71	266	1951	64	f	156	90	36.98	1	140	80	1	3	0	38	0	4.37382
72	267	1951	64	f	156	90	36.98	1	140	80	1	8	0	38	0	5.17
73	599	1951	64	f	162	90	34.29	1	140	80	1	2	0	39	0	4.12629
74	676	1951	64	m	178	110	34.72	1	165	100	1	8	0	46	1	3.98407
75	516	1951	64	m	182	128	38.64	1	170	100	1	3	0	47	1	3.64447
76	517	1951	64	m	182	128	38.64	1	170	100	1	3	0	47	1	3.64447
77	555	1952	63	f	156	61	25.07	0	120	60	0	1	0	37	0	3.28111
78	538	1952	63	m	164	62	23.05	0	130	80	0	2	0	36	0	3.5003
79	448	1952	63	f	152	63	27.27	0	140	60	1	13	1	32	0	5.22261
80	449	1952	63	f	152	63	27.27	0	140	60	1	13	1	32	0	5.22261
81	39	1952	63	f	152	70	30.3	1	170	100	1	8	0	37	0	3.54834
82	90	1952	63	f	152	70	30.3	1	170	100	1	8	0	37	0	3.54834
83	262	1952	63	f	155	74	30.8	1	125	75	0	3	0	37	0	3.97521
84	263	1952	63	f	155	74	30.8	1	125	75	0	3	0	37	0	3.97521
85	264	1952	63	f	155	74	30.8	1	125	75	0	3	0	37	0	3.97521
86	265	1952	63	f	155	74	30.8	1	125	75	0	3	0	37	0	3.97521
87	501	1952	63	f	164	78	29	0	140	80	1	5	0	35	0	4.25145
88	168	1952	63	f	162	80	30.48	1	120	70	0	8	0	37	0	4.70233
89	159	1952	63	f	164	89	33.09	1	120	70	0	0	0	37	0	3.5431
90	498	1952	63	m	173	92	30.74	1	125	80	0	8	0	42	1	4.95258
91	558	1952	63	f	155	93	38.71	1	145	95	1	3	0	39	0	3.23917
92	210	1952	63	f	152	98	42.42	1	150	80	1	0	0	38	0	4.17689
93	519	1952	63	m	174	98	32.37	1	115	75	0	3	0	46	1	3.09325
94	529	1952	63	m	174	98	32.37	1	115	75	0	3	0	46	1	3.09325
95	233	1952	63	m	180	115	35.49	1	155	90	1	1	0	44	1	3.17635
96	232	1952	63	m	180	115	35.49	1	155	90	1	2	0	44	1	3.27536
97	216	1953	62	m	168	74	26.22	0	135	85	0	2	0	39	0	3.78449
98	235	1953	62	m	162	75	28.58	0	140	90	1	6	0	40	0	3.79498
99	211	1953	62	f	158	78	31.24	1	180	110	1	1	0	36	0	2.99231
100	123	1953	62	f	159	84	33.23	1	160	90	1	0	0	39	0	2.83763
101	124	1953	62	f	159	84	33.23	1	160	90	1	1	0	39	0	2.93048
102	125	1953	62	f	159	84	33.23	1	160	90	1	1	0	39	0	2.93048
103	359	1953	62	m	172	90	30.42	1	190	120	1	6	0	42	1	3.78086
104	103	1953	62	m	161	94	36.26	1	110	70	0	14	1	42	1	6.01992
105	237	1953	62	f	162	94	35.82	1	140	85	1	1	0	43	1	2.99327
106	238	1953	62	f	162	94	35.82	1	140	85	1	1	0	43	1	2.99327
107	281	1953	62	m	175	105	34.29	1	130	75	0	14	1	47	1	4.31388
108	19	1953	62	m	192	108	29.3	0	140	90	1	10	0	47	1	3.89459
109	77	1953	62	m	170	111	38.41	1	120	90	0	16	1	51	1	4.77296
110	240	1953	62	f	170	117	40.48	1	165	100	1	3	0	40	1	3.40657
111	120	1954	61	f	160	66	25.78	0	170	105	1	0	0	36	0	3.63986
112	436	1954	61	m	167	76	27.25	0	140	90	1	5	0	41	0	3.6631
113	243	1954	61	f	177	88	28.09	0	120	75	0	0	0	36	0	3.32739
114	172	1954	61	m	179	91	28.4	0	150	80	1	4	0	41	0	4.28733
115	143	1954	61	m	172	92	31.1	1	155	70	1	3	0	41	0	4.19923
116	588	1954	61	f	158	110	44.06	1	150	100	1	3	0	42	1	3.49586
117	569	1954	61	m	166	120	43.55	1	150	100	1	3	0	46	1	3.69729
118	570	1954	61	m	166	120	43.55	1	150	100	1	3	0	46	1	3.69729
119	571	1954	61	m	166	120	43.55	1	150	100	1	3	0	46	1	3.69729
120	218	1955	60	f	167	55	19.72	0	125	75	0	0	0	35	0	2.95035
121	621	1955	60	f	164	61	22.68	0	130	75	0	2	0	33	0	3.35993
122	165	1955	60	f	168	64	22.68	0	140	80	1	3	0	34	0	3.62489
123	166	1955	60	f	168	64	22.68	0	140	80	1	3	0	34	0	3.62489
124	500	1955	60	m	177	64	20.43	0	145	70	1	0	0	36	0	3.0608
125	250	1955	60	f	160	65	25.39	0	150	80	1	1	0	33	0	3.43764
126	43	1955	60	m	173	67	22.39	0	150	90	1	6	0	39	0	3.58941
127	95	1955	60	m	173	67	22.39	0	150	90	1	6	0	39	0	3.58941
128	527	1955	60	f	155	69	28.72	0	160	90	1	8	0	39	0	4.98853
129	217	1955	60	f	168	69	24.45	0	150	90	1	0	0	36	0	3.39511
130	606	1955	60	f	162	74	28.2	0	130	80	0	4	0	36	0	4.04503
131	559	1955	60	m	162	77	29.34	0	140	80	1	5	0	40	0	4.41612
132	596	1955	60	f	165	80	29.38	0	170	100	1	2	0	42	1	3.08081
133	44	1955	60	f	160	83	32.42	1	130	85	0	4	0	37	0	4.29495
134	94	1955	60	f	160	83	32.42	1	130	85	0	4	0	37	0	4.29495
135	244	1955	60	m	167	85	30.48	1	135	80	0	3	0	41	0	4.15674
136	520	1955	60	f	155	86	35.8	1	140	95	1	5	0	38	0	3.88251
137	528	1955	60	f	155	86	35.8	1	140	95	1	5	0	38	0	3.88251
138	21	1955	60	m	185	90	26.3	0	125	85	0	0	0	40	0	3.4576
139	144	1955	60	m	176	92	29.7	0	136	92	1	2	0	41	0	4.04951
140	145	1955	60	m	176	92	29.7	0	136	92	1	2	0	41	0	4.04951
141	411	1955	60	m	182	92	27.77	0	150	100	1	4	0	52	1	3.95982
142	548	1955	60	f	163	95	35.76	1	140	80	1	3	0	42	1	3.12601
143	26	1955	60	m	174	96	31.71	1	125	80	0	14	1	45	1	4.4608
144	518	1955	60	m	182	104	31.4	1	130	80	0	16	1	46	1	4.70471
145	421	1955	60	m	184	128	37.81	1	150	100	1	1	0	48	1	3.20058
146	40	1956	59	f	160	62	24.22	0	120	70	0	2	0	32	0	3.3217
147	91	1956	59	f	160	62	24.22	0	120	70	0	2	0	32	0	3.3217
148	36	1956	59	f	163	62	23.34	0	150	90	1	1	0	35	0	3.47551
149	85	1956	59	f	163	62	23.34	0	150	90	1	1	0	35	0	3.47551
150	86	1956	59	f	163	62	23.34	0	150	90	1	1	0	35	0	3.47551
151	622	1956	59	f	161	65	25.08	0	130	80	0	4	0	34	0	3.8479
152	328	1956	59	m	189	67	18.76	0	120	70	0	2	0	51	1	3.65052
153	64	1956	59	m	165	80	29.38	0	150	90	1	3	0	40	0	3.5232
154	114	1956	59	m	178	87	27.46	0	160	100	1	1	0	39	0	3.30093
155	535	1956	59	m	165	89	32.69	1	150	85	1	4	0	43	1	3.52278
156	42	1956	59	m	170	90	31.14	1	145	95	1	2	0	42	1	3.5367
157	97	1956	59	m	170	90	31.14	1	145	95	1	2	0	42	1	3.5367
158	626	1956	59	m	180	96	29.63	0	120	80	0	8	0	44	1	4.94279
159	625	1956	59	m	180	96	29.63	0	140	80	1	8	0	44	1	5.02636
160	717	1956	59	m	167	98	35.14	1	140	95	1	15	1	46	1	4.24196
161	327	1956	59	m	156	100	41.09	1	120	70	0	2	0	51	1	3.53816
162	326	1956	59	m	156	100	41.09	1	190	100	1	2	0	51	1	3.57866
163	320	1956	59	m	156	100	41.09	1	190	100	1	19	1	46	1	4.9533
164	321	1956	59	f	156	100	41.09	1	190	100	1	19	1	46	1	5.13104
165	325	1956	59	m	156	100	41.09	1	190	100	1	23	1	51	1	5.40634
166	322	1956	59	f	156	100	41.09	1	190	100	1	23	1	46	1	5.50244
167	323	1956	59	f	156	100	41.09	1	190	100	1	23	1	48	1	5.548
168	324	1956	59	f	156	100	41.09	1	190	100	1	23	1	51	1	5.61634
169	46	1956	59	f	160	100	39.06	1	170	100	1	1	0	40	1	3.2002
170	113	1956	59	f	160	100	39.06	1	170	100	1	1	0	40	1	3.2002
171	318	1956	59	m	167	100	35.86	1	178	100	1	19	1	46	1	4.76948
172	319	1956	59	m	167	100	35.86	1	190	100	1	19	1	46	1	4.81116
173	591	1956	59	m	170	102	35.29	1	130	75	0	1	0	46	1	3.21314
174	256	1956	59	m	182	102	30.79	1	165	100	1	1	0	44	1	2.97832
175	140	1957	58	f	167	69	24.74	0	180	115	1	3	0	35	0	4.152
176	141	1957	58	f	167	69	24.74	0	180	115	1	4	0	35	0	4.31123
177	142	1957	58	f	167	69	24.74	0	180	115	1	4	0	35	0	4.31123
178	245	1957	58	f	166	72	26.13	0	170	100	1	0	0	39	0	3.71081
179	246	1957	58	f	166	72	26.13	0	170	100	1	2	0	39	0	4.02928
180	597	1957	58	m	172	74	25.01	0	160	105	1	2	0	40	0	3.38438
181	115	1957	58	f	165	82	30.12	1	150	95	1	1	0	38	0	3.2235
182	382	1957	58	m	180	86	26.54	0	140	90	1	3	0	39	0	3.36016
183	4	1957	58	m	170	150	51.9	1	120	80	0	16	1	53	1	5.4479
184	219	1958	57	f	165	56	20.57	0	130	75	0	0	0	38	0	3.09839
185	220	1958	57	f	165	56	20.57	0	130	75	0	3	0	38	0	3.5761
186	424	1958	57	m	170	57	19.72	0	120	80	0	4	0	35	0	3.60066
187	381	1958	57	m	165	70	25.71	0	147	87	1	8	0	37	0	4.72151
188	412	1958	57	m	154	72	30.36	1	160	110	1	4	0	39	0	3.79841
189	533	1958	57	f	150	76	33.78	1	180	110	1	0	0	36	0	3.34831
190	534	1958	57	f	150	76	33.78	1	180	110	1	4	0	36	0	3.86511
191	545	1958	57	f	160	77	30.08	1	130	90	0	6	0	36	0	4.51457
192	253	1958	57	f	160	80	31.25	1	120	70	0	0	0	43	1	2.62432
193	254	1958	57	f	160	80	31.25	1	120	70	0	3	0	43	1	2.90287
194	415	1958	57	m	187	90	25.74	0	180	110	1	4	0	42	1	3.79181
195	416	1958	57	m	187	90	25.74	0	180	110	1	4	0	42	1	3.79181
196	417	1958	57	m	187	90	25.74	0	180	110	1	4	0	42	1	3.79181
197	418	1958	57	m	187	90	25.74	0	180	110	1	4	0	42	1	3.79181
198	420	1958	57	m	187	90	25.74	0	180	110	1	4	0	42	1	3.79181
199	419	1958	57	m	187	90	25.74	0	180	110	1	13	1	42	1	4.80305
200	122	1958	57	f	160	93	36.33	1	130	70	0	2	0	41	1	2.93415
201	268	1958	57	f	170	97	33.56	1	140	80	1	0	0	38	0	3.74579
202	269	1958	57	f	170	97	33.56	1	140	80	1	2	0	38	0	4.06426
203	383	1958	57	m	176	105	33.9	1	180	100	1	6	0	47	1	3.6128
204	384	1958	57	m	176	105	33.9	1	180	100	1	6	0	47	1	3.6128
205	134	1959	56	m	176	55	17.76	0	180	110	1	4	0	38	0	3.40636
206	135	1959	56	m	176	55	17.76	0	180	110	1	4	0	38	0	3.40636
207	136	1959	56	m	176	55	17.76	0	180	110	1	4	0	38	0	3.40636
208	222	1959	56	f	150	56	24.89	0	160	95	1	1	0	35	0	3.61978
209	509	1959	56	m	178	72	22.72	0	160	100	1	6	0	37	0	3.64406
210	137	1959	56	m	176	78	25.18	0	180	110	1	4	0	38	0	3.66534
211	367	1959	56	m	170	82	28.37	0	162	102	1	7	0	39	0	4.02628
212	365	1959	56	m	172	83	28.06	0	170	90	1	8	0	35	0	3.97913
213	366	1959	56	m	172	83	28.06	0	170	90	1	8	0	35	0	3.97913
214	441	1959	56	m	172	83	28.06	0	170	90	1	8	0	42	1	4.1665
215	389	1959	56	m	170	94	32.53	1	160	110	1	3	0	42	1	3.84193
216	23	1959	56	f	178	98	30.93	1	123	74	0	3	0	39	0	4.0256
217	98	1959	56	f	178	98	30.93	1	123	70	0	4	0	39	0	4.15749
218	99	1959	56	f	178	98	30.93	1	123	70	0	4	0	39	0	4.15749
219	28	1959	56	f	178	98	30.93	1	130	80	0	4	0	39	0	4.25509
220	22	1959	56	f	178	98	30.93	1	123	74	0	6	0	39	0	4.5033
221	282	1959	56	m	172	122	41.24	1	140	92	1	14	1	45	1	4.28278
222	226	1960	55	f	148	55	25.11	0	160	90	1	2	0	38	0	3.84439
223	118	1960	55	f	160	60	23.44	0	150	80	1	0	0	33	0	3.19252
224	117	1960	55	f	160	60	23.44	0	150	80	1	3	0	33	0	3.67022
225	234	1960	55	f	150	66	29.33	0	180	110	1	5	0	33	0	4.57835
226	513	1960	55	f	157	68	27.59	0	130	90	0	4	0	33	0	3.99672
227	530	1960	55	f	157	68	27.59	0	130	90	0	4	0	33	0	3.99672
228	69	1960	55	f	165	70	25.71	0	140	80	1	7	0	40	1	4.57503
229	67	1960	55	f	165	70	25.71	0	140	80	1	8	0	40	1	4.73427
230	68	1960	55	f	165	70	25.71	0	140	80	1	8	0	40	1	4.73427
231	390	1960	55	m	180	72	22.22	0	150	85	1	4	0	49	1	4.28937
232	623	1960	55	f	165	78	28.65	0	125	80	0	1	0	35	0	3.53641
233	377	1960	55	m	177	78	24.9	0	155	80	1	8	0	45	1	4.91087
234	65	1960	55	f	169	80	28.01	0	140	90	1	5	0	40	1	3.11689
235	391	1960	55	m	170	85	29.41	0	180	100	1	5	0	42	1	3.97311
236	247	1960	55	m	174	92	30.39	1	140	100	1	0	0	42	1	3.29669
237	248	1960	55	m	174	92	30.39	1	140	100	1	1	0	42	1	3.40905
238	397	1960	55	m	160	95	37.11	1	140	100	1	3	0	48	1	3.32097
239	398	1960	55	m	160	95	37.11	1	140	100	1	3	0	48	1	3.32097
240	385	1960	55	m	172	95	32.11	1	145	85	1	3	0	42	1	4.33451
241	408	1960	55	m	176	100	32.28	1	170	110	1	4	0	44	1	3.35312
242	379	1960	55	m	178	100	31.56	1	150	100	1	0	0	43	1	2.83907
243	148	1961	54	f	162	70	26.67	0	120	70	0	4	0	37	0	3.89783
244	152	1961	54	m	150	76	33.78	1	150	90	1	0	0	37	0	3.25905
245	153	1961	54	m	150	76	33.78	1	150	90	1	1	0	37	0	3.37141
246	290	1961	54	m	170	83	28.72	0	170	100	1	3	0	40	0	3.63356
247	224	1961	54	m	167	102	36.57	1	175	98	1	16	1	47	1	4.52724
248	280	1961	54	m	178	133	41.98	1	180	100	1	16	1	47	1	4.7025
249	78	1962	53	f	170	64	22.15	0	130	80	0	1	0	37	0	3.33115
250	84	1962	53	f	170	64	22.15	0	130	80	0	1	0	37	0	3.33115
251	83	1962	53	f	170	64	22.15	0	130	80	0	5	0	37	0	3.9681
252	150	1962	53	f	155	69	28.72	0	125	85	0	0	0	36	0	3.44437
253	151	1962	53	f	155	69	28.72	0	125	85	0	0	0	36	0	3.44437
254	128	1962	53	m	171	80	27.36	0	140	70	1	2	0	41	0	3.81289
255	38	1962	53	f	165	84	30.85	1	140	90	1	0	0	36	0	2.99666
256	89	1962	53	f	165	84	30.85	1	140	90	1	0	0	36	0	2.99666
257	589	1962	53	m	180	93	28.7	0	137	86	1	14	1	41	0	5.87968
258	635	1962	53	m	167	122	43.74	1	150	95	1	9	0	46	1	3.98815
259	110	1962	53	m	168	140	49.6	1	140	90	1	18	1	50	1	4.95176
260	399	1963	52	m	171	60	20.52	0	160	90	1	4	0	39	0	3.33672
261	400	1963	52	m	171	60	20.52	0	160	90	1	4	0	39	0	3.33672
262	401	1963	52	m	171	60	20.52	0	160	90	1	7	0	39	0	3.6738
263	402	1963	52	m	171	60	20.52	0	160	90	1	15	1	39	0	4.57268
264	392	1963	52	m	170	73	25.26	0	120	80	0	8	0	42	1	4.69071
265	351	1963	52	m	191	82	22.48	0	130	80	0	4	0	40	0	3.91331
266	434	1963	52	m	165	83	30.49	1	208	97	1	3	0	43	1	3.25565
267	396	1963	52	m	176	86	27.76	0	140	80	1	4	0	41	0	4.2175
268	121	1963	52	f	162	88	33.53	1	125	80	0	5	0	40	1	3.15529
269	373	1963	52	m	170	95	32.87	1	120	80	0	7	0	46	1	3.76227
270	378	1963	52	m	175	100	32.65	1	160	80	1	1	0	47	1	3.30636
271	368	1963	52	m	188	104	29.43	0	162	103	1	7	0	39	0	4.06888
272	369	1963	52	m	188	104	29.43	0	162	103	1	7	0	48	1	4.30977
273	429	1963	52	m	174	117	38.64	1	131	83	0	12	1	41	0	5.95278
274	155	1964	51	f	153	80	34.17	1	160	90	1	3	0	36	0	3.56012
275	435	1964	51	m	174	83	27.41	0	134	64	0	8	0	40	0	4.67473
276	24	1964	51	f	150	85	37.78	1	150	100	1	2	0	40	1	3.19001
277	5	1964	51	m	167	88	31.55	1	135	80	0	6	0	42	1	4.71171
278	16	1964	51	m	168	108	38.27	1	140	95	1	20	1	48	1	4.80396
279	474	1964	51	f	175	113	36.9	1	135	90	0	18	1	46	1	4.68017
280	476	1964	51	m	175	113	36.9	1	140	80	1	18	1	46	1	5.12213
281	479	1964	51	m	175	113	36.9	1	140	80	1	18	1	46	1	5.12213
282	473	1964	51	m	175	113	36.9	1	135	90	0	18	1	46	1	5.16413
283	475	1964	51	m	175	113	36.9	1	135	90	0	18	1	46	1	5.16413
284	480	1964	51	m	175	113	36.9	1	135	90	0	18	1	46	1	5.16413
285	478	1964	51	m	175	113	36.9	1	140	80	1	21	1	46	1	5.43792
286	477	1964	51	m	175	113	36.9	1	140	80	1	22	1	46	1	5.54319
287	469	1964	51	m	175	113.2	36.96	1	135	90	0	18	1	46	1	5.16611
288	470	1964	51	m	175	113.2	36.96	1	135	90	0	18	1	46	1	5.16611
289	403	1965	50	m	155	66	27.47	0	100	70	0	2	0	35	0	3.47101
290	308	1965	50	m	187	67	19.16	0	110	78	0	5	0	40	0	3.82942
291	252	1965	50	f	148	72	32.87	1	160	90	1	0	0	37	0	3.15946
292	472	1965	50	m	175	83	27.1	0	140	80	1	17	1	47	1	6.43817
293	313	1965	50	m	167	100	35.86	1	178	100	1	5	0	46	1	3.55103
294	314	1965	50	m	167	100	35.86	1	178	100	1	19	1	46	1	4.76948
295	316	1965	50	m	167	100	35.86	1	178	100	1	19	1	46	1	4.76948
296	315	1965	50	f	167	100	35.86	1	178	100	1	19	1	46	1	4.9503
297	312	1965	50	m	187	100	28.6	0	178	100	1	5	0	46	1	4.04432
298	309	1965	50	m	187	100	28.6	0	110	78	0	5	0	40	0	4.24441
299	310	1965	50	m	187	100	28.6	0	110	78	0	5	0	46	1	4.4241
300	311	1965	50	m	187	100	28.6	0	178	78	1	5	0	46	1	4.70824
301	438	1965	50	m	169	102	35.71	1	150	90	1	5	0	47	1	3.41498
302	350	1965	50	m	178	105	33.14	1	150	80	1	6	0	41	0	4.81418
303	594	1966	49	m	163	61	22.96	0	120	80	0	0	0	32	0	3.01617
304	595	1966	49	m	163	61	22.96	0	120	80	0	1	0	32	0	3.17541
305	628	1966	49	m	175	85	27.76	0	120	80	0	2	0	36	0	3.66535
306	629	1966	49	f	175	85	27.76	0	120	80	0	2	0	36	0	3.66535
307	630	1966	49	f	175	85	27.76	0	120	80	0	2	0	36	0	3.66535
308	387	1966	49	m	164	92	34.21	1	130	90	0	7	0	43	1	3.83584
309	627	1966	49	m	175	120	39.18	1	180	120	1	22	1	55	1	5.42849
310	157	1967	48	f	152	65	28.13	0	110	60	0	4	0	35	0	3.79204
311	543	1967	48	f	152	65	28.13	0	110	60	0	4	0	35	0	3.79204
312	66	1967	48	f	169	70	24.51	0	143	80	1	8	0	40	1	4.69391
313	531	1967	48	f	174	70	23.12	0	115	85	0	7	0	35	0	4.24105
314	356	1967	48	m	167	78	27.97	0	147	100	1	7	0	39	0	3.94454
315	611	1967	48	m	160	80	31.25	1	140	90	1	4	0	36	0	3.55639
316	422	1967	48	m	174	89	29.4	0	120	80	0	5	0	42	1	4.39492
317	521	1967	48	f	173	94	31.41	1	120	90	0	0	0	35	0	3.54589
318	522	1967	48	f	173	94	31.41	1	120	90	0	1	0	35	0	3.70513
319	524	1967	48	f	173	94	31.41	1	120	90	0	1	0	35	0	3.70513
320	508	1967	48	m	174	95	31.38	1	140	100	1	1	0	31	0	3.14918
321	557	1967	48	f	161	97	37.42	1	150	100	1	0	0	42	1	3.04037
322	677	1967	48	f	170	99	34.26	1	120	80	0	14	1	39	0	5.9519
323	662	1967	48	m	169	100	35.01	1	140	100	1	16	1	47	1	4.37448
324	532	1967	48	m	170	110	38.06	1	110	75	0	4	0	39	0	4.45097
325	236	1968	47	f	156	63	25.89	0	105	75	0	3	0	38	0	3.70551
326	608	1968	47	f	164	75	27.89	0	140	75	1	4	0	35	0	4.00899
327	593	1968	47	f	162	85	32.39	1	159	107	1	1	0	43	1	3.09285
328	523	1968	47	m	173	90	30.07	1	127	90	0	4	0	43	1	3.38253
329	404	1968	47	m	174	97	32.04	1	130	90	0	4	0	44	1	3.47714
330	405	1968	47	m	174	97	32.04	1	130	90	0	4	0	44	1	3.47714
331	363	1968	47	m	181	100	30.52	1	155	93	1	4	0	39	0	3.68488
332	643	1969	46	f	170	73	25.26	0	110	70	0	1	0	34	0	3.22634
333	447	1969	46	m	184	79	23.33	0	120	80	0	0	0	42	1	3.33216
334	425	1969	46	m	186	85	24.57	0	157	91	1	3	0	40	0	3.38717
335	451	1969	46	m	174	92	30.39	1	130	80	0	6	0	42	1	4.63951
336	644	1969	46	m	185	98	28.63	0	120	70	0	1	0	46	1	3.77591
337	661	1969	46	m	182	105	31.7	1	150	100	1	4	0	47	1	3.27485
338	544	1969	46	m	174	130	42.94	1	160	110	1	2	0	50	1	3.55952
339	169	1970	45	f	158	74	29.64	0	150	74	1	3	0	36	0	3.99194
340	3	1970	45	m	175	75	24.49	0	120	80	0	0	0	40	0	2.61958
341	578	1970	45	m	175	75	24.49	0	120	80	0	11	1	40	0	5.07467
342	454	1970	45	m	175	75	24.49	0	120	80	0	12	1	40	0	5.23391
343	455	1970	45	m	175	75	24.49	0	120	80	0	12	1	40	0	5.23391
344	456	1970	45	m	175	75	24.49	0	120	80	0	14	1	40	0	5.55238
345	462	1970	45	m	175	75	24.49	0	120	80	0	14	1	40	0	5.55238
346	463	1970	45	m	175	75	24.49	0	120	80	0	14	1	40	0	5.55238
347	466	1970	45	m	175	75	24.49	0	120	80	0	14	1	40	0	5.55238
348	467	1970	45	m	175	75	24.49	0	120	80	0	14	1	40	0	5.55238
349	464	1970	45	f	175	75	24.49	0	120	80	0	14	1	40	1	5.55238
350	465	1970	45	f	175	75	24.49	0	120	80	0	14	1	40	1	5.55238
351	278	1970	45	m	175	75	24.49	0	120	80	0	23	1	40	0	6.9855
352	461	1970	45	m	175	80	26.12	0	120	80	0	14	1	40	0	5.62418
353	348	1970	45	m	170	92	31.83	1	130	80	0	2	0	48	1	3.29009
354	349	1970	45	m	170	92	31.83	1	130	80	0	2	0	48	1	3.29009
355	445	1970	45	m	170	92	31.83	1	130	80	0	2	0	48	1	3.29009
356	353	1970	45	m	178	95	29.98	0	155	90	1	5	0	41	0	3.81415
357	291	1970	45	m	178	122	38.51	1	170	100	1	3	0	48	1	3.46307
358	371	1971	44	m	178	73	23.04	0	184	118	1	2	0	41	0	3.50851
359	364	1971	44	m	170	75	25.95	0	155	95	1	4	0	35	0	3.43017
360	108	1971	44	m	178	95	29.98	0	120	70	0	8	0	45	1	4.91996
361	285	1971	44	m	172	96	32.45	1	135	80	0	0	0	43	1	3.00368
362	286	1971	44	m	172	96	32.45	1	135	80	0	8	0	43	1	3.84579
363	287	1971	44	m	172	96	32.45	1	135	80	0	8	0	43	1	3.84579
364	437	1971	44	m	179	98	30.59	1	180	110	1	7	0	41	0	4.27125
365	423	1971	44	m	188	99	28.01	0	130	80	0	1	0	41	0	3.70887
366	306	1972	43	m	169	56	19.61	0	110	78	0	10	0	40	0	4.64527
367	305	1972	43	m	163	78	29.36	0	136	78	1	10	0	43	1	5.27253
368	413	1972	43	m	178	80	25.25	0	180	130	1	4	0	39	0	3.81297
369	414	1972	43	m	178	80	25.25	0	180	130	1	4	0	39	0	3.81297
370	452	1972	43	m	172	83	28.06	0	130	70	0	11	1	42	1	5.26482
371	212	1972	43	m	173	85	28.4	0	135	90	0	1	0	41	0	3.81526
372	552	1972	43	m	174	95	31.38	1	130	80	0	3	0	31	0	3.87594
373	440	1972	43	m	178	104	32.82	1	200	120	1	9	0	49	1	4.06797
374	25	1972	43	m	182	110	33.21	1	150	90	1	8	0	43	1	3.52415
375	388	1973	42	m	169	60	21.01	0	120	90	0	2	0	42	1	3.61666
376	170	1973	42	m	169	62	21.71	0	130	80	0	3	0	34	0	3.54054
377	71	1973	42	f	159	63	24.92	0	110	70	0	1	0	36	0	3.2713
378	53	1973	42	m	171	70	23.94	0	130	80	0	0	0	38	0	3.28074
379	660	1973	42	f	178	70	22.09	0	120	70	0	1	0	40	1	3.30858
380	537	1973	42	f	167	84	30.12	1	125	75	0	1	0	36	0	3.5968
381	154	1973	42	m	173	90	30.07	1	137	85	1	7	0	42	1	4.84828
382	481	1973	42	m	178	96	30.3	1	120	80	0	3	0	43	1	3.19438
383	482	1973	42	m	178	96	30.3	1	120	80	0	3	0	43	1	3.19438
384	483	1973	42	m	178	96	30.3	1	120	80	0	12	1	43	1	4.14175
385	230	1973	42	m	170	100	34.6	1	120	70	0	10	0	46	1	4.06868
386	510	1973	42	m	186	115	33.24	1	130	70	0	12	1	46	1	4.27772
387	129	1974	41	f	164	60	22.31	0	120	70	0	1	0	35	0	3.16829
388	130	1974	41	f	164	60	22.31	0	120	70	0	1	0	35	0	3.16829
389	105	1974	41	f	168	67	23.74	0	110	65	0	6	0	36	0	3.98136
390	347	1974	41	m	170	76	26.3	0	120	80	0	0	0	40	0	3.40258
391	380	1974	41	m	178	84	26.51	0	143	89	1	2	0	39	0	3.85813
392	362	1974	41	m	170	92	31.83	1	150	105	1	8	0	41	0	4.28604
393	156	1974	41	m	174	94	31.05	1	140	75	1	0	0	40	0	3.66086
394	395	1974	41	m	176	97	31.31	1	130	90	0	5	0	43	1	3.53751
395	279	1974	41	m	189	187	52.35	1	140	90	1	17	1	50	1	4.93931
396	672	1975	40	f	157	45	18.26	0	90	60	0	0	0	30	0	2.48743
397	574	1975	40	f	157	45	18.26	0	88	60	0	0	0	35	0	2.62881
398	573	1975	40	f	157	45	18.26	0	88	60	0	2	0	35	0	2.94729
399	572	1975	40	f	157	45	18.26	0	88	60	0	5	0	35	0	3.42499
400	575	1975	40	f	157	45	18.26	0	88	60	0	14	1	35	0	4.85811
401	585	1975	40	f	165	45	16.53	0	110	80	0	0	0	32	0	2.69162
402	645	1975	40	m	175	85	27.76	0	120	70	0	1	0	42	1	3.61746
403	20	1975	40	m	177	87	27.77	0	130	80	0	2	0	41	0	3.85752
404	428	1975	40	m	180	98	30.25	1	140	80	1	3	0	37	0	3.06834
405	442	1975	40	m	180	98	30.25	1	140	80	1	3	0	37	0	3.06834
406	605	1975	40	m	185	106	30.97	1	130	80	0	9	0	45	1	3.93628
407	633	1975	40	m	184	109	32.2	1	120	80	0	9	0	43	1	3.88754
408	410	1976	39	m	176	82	26.47	0	110	80	0	3	0	40	0	3.84617
409	209	1977	38	f	165	64	23.51	0	140	95	1	4	0	33	0	3.89328
410	432	1977	38	m	168	75	26.57	0	132	87	0	4	0	44	1	3.25359
411	355	1977	38	m	176	78	25.18	0	140	88	1	7	0	39	0	4.57641
412	507	1977	38	f	150	80	35.56	1	130	70	0	6	0	36	0	4.61876
413	506	1977	38	f	170	84	29.07	0	135	85	0	8	0	33	0	4.6854
414	225	1977	38	f	172	91	30.76	1	160	100	1	1	0	40	1	4.06187
415	426	1977	38	m	182	100	30.19	1	140	98	1	3	0	40	0	3.24279
416	386	1977	38	m	172	110	37.18	1	150	100	1	2	0	46	1	3.5143
417	109	1977	38	m	179	125	39.01	1	140	90	1	22	1	56	1	6.03265
418	497	1977	38	m	185	131	38.28	1	140	90	1	1	0	47	1	3.35557
419	273	1978	37	m	165	90	33.06	1	140	90	1	11	1	45	1	4.32561
420	274	1978	37	m	165	90	33.06	1	140	90	1	11	1	45	1	4.32561
421	375	1978	37	m	178	105	33.14	1	162	112	1	6	0	41	0	3.86508
422	590	1978	37	m	177	108	34.47	1	120	70	0	12	1	44	1	4.26622
423	258	1978	37	m	173	118	39.43	1	150	102	1	1	0	46	1	3.47374
424	446	1979	36	m	175	60	19.59	0	120	80	0	3	0	32	0	3.3458
425	639	1979	36	f	170	72	24.91	0	130	80	0	3	0	36	0	3.74141
426	638	1979	36	f	170	72	24.91	0	130	80	0	4	0	36	0	3.90064
427	568	1979	36	f	160	80	31.25	1	139	75	1	4	0	36	0	4.18273
428	450	1979	36	m	180	80	24.69	0	120	70	0	2	0	40	0	3.58207
429	409	1979	36	m	180	94	29.01	0	140	80	1	4	0	41	0	4.27242
430	206	1980	35	m	120	50	34.72	1	100	70	0	0	0	40	0	2.70732
431	276	1980	35	f	170	56	19.38	0	100	60	0	0	0	37	0	2.78815
432	277	1980	35	f	170	56	19.38	0	100	60	0	0	0	37	0	2.78815
433	275	1980	35	f	170	56	19.38	0	100	60	0	5	0	37	0	3.58432
434	194	1980	35	m	150	70	31.11	1	200	80	1	0	0	34	0	2.89821
435	193	1980	35	m	160	70	27.34	0	200	80	1	0	0	34	0	3.60317
436	192	1980	35	m	170	70	24.22	0	200	80	1	0	0	34	0	3.46586
437	190	1980	35	m	175	70	22.86	0	200	100	1	0	0	34	0	2.78076
438	182	1980	35	m	175	70	22.86	0	120	80	0	0	0	30	0	2.95179
439	183	1980	35	m	175	70	22.86	0	120	80	0	0	0	32	0	3.01169
440	184	1980	35	m	175	70	22.86	0	120	80	0	0	0	32	0	3.01169
441	185	1980	35	m	175	70	22.86	0	120	80	0	0	0	34	0	3.07159
442	186	1980	35	m	175	70	22.86	0	140	80	1	0	0	34	0	3.15516
443	174	1980	35	m	175	70	22.86	0	120	80	0	0	0	40	0	3.25128
444	187	1980	35	m	175	70	22.86	0	200	80	1	0	0	34	0	3.40587
445	188	1980	35	m	175	70	22.86	0	200	80	1	0	0	34	0	3.40587
446	189	1980	35	m	175	70	22.86	0	200	80	1	0	0	34	0	3.40587
447	191	1980	35	m	175	70	22.86	0	200	80	1	0	0	34	0	3.40587
448	272	1980	35	f	168	73	25.86	0	120	75	0	4	0	30	0	3.68681
449	271	1980	35	f	168	73	25.86	0	120	75	0	4	0	35	0	3.83656
450	292	1980	35	m	175	75	24.49	0	80	60	0	0	0	38	0	2.95935
451	298	1980	35	m	175	75	24.49	0	80	60	0	3	0	38	0	3.43706
452	299	1980	35	m	175	75	24.49	0	80	60	0	5	0	38	0	3.75553
453	300	1980	35	m	175	75	24.49	0	80	60	0	8	0	38	0	4.23324
454	301	1980	35	m	175	75	24.49	0	80	60	0	12	1	38	0	4.87018
455	302	1980	35	m	175	75	24.49	0	80	60	0	14	1	38	0	5.18865
456	303	1980	35	m	175	75	24.49	0	80	60	0	24	1	38	0	6.78101
457	641	1980	35	m	180	79	24.38	0	120	70	0	1	0	40	0	3.40926
458	195	1980	35	m	150	90	40	1	200	80	1	0	0	34	0	3.15225
459	393	1980	35	m	187	95	27.17	0	130	80	0	3	0	43	1	3.08191
460	196	1980	35	m	150	120	53.33	1	200	80	1	0	0	34	0	3.53331
461	586	1980	35	m	170	120	41.52	1	170	90	1	12	1	45	1	4.79624
462	197	1980	35	m	150	150	66.67	1	200	80	1	0	0	34	0	3.91438
463	199	1980	35	m	150	150	66.67	1	200	80	1	0	0	34	0	3.91438
464	198	1980	35	m	150	150	66.67	1	200	120	1	0	0	34	0	4.15126
465	200	1980	35	m	150	150	66.67	1	200	125	1	0	0	34	0	4.18087
466	201	1980	35	m	150	150	66.67	1	200	125	1	0	0	40	0	4.31985
467	202	1980	35	m	150	150	66.67	1	200	125	1	0	0	50	1	4.5515
468	358	1981	34	m	180	78	24.07	0	140	110	1	6	0	44	1	3.58139
469	634	1982	33	f	170	54	18.69	0	120	80	0	0	0	35	0	2.91807
470	430	1982	33	m	176	90	29.05	0	128	79	0	5	0	39	0	4.31665
471	357	1982	33	m	175	103	33.63	1	150	100	1	3	0	44	1	3.48308
472	444	1982	33	m	175	103	33.63	1	150	100	1	3	0	44	1	3.48308
473	431	1983	32	m	180	85	26.23	0	151	95	1	6	0	43	1	3.57226
474	374	1983	32	m	180	91	28.09	0	138	100	1	2	0	42	1	4.07151
475	360	1983	32	m	178	97	30.61	1	150	100	1	1	0	41	0	3.09424
476	361	1983	32	m	178	97	30.61	1	150	100	1	1	0	41	0	3.09424
477	376	1983	32	m	182	100	30.19	1	126	80	0	6	0	42	1	3.47983
478	239	1984	31	f	175	68	22.2	0	135	86	0	6	0	31	0	4.01212
479	439	1984	31	m	187	106	30.31	1	150	110	1	1	0	44	1	3.21431
480	512	1985	30	f	158	53	21.23	0	120	80	0	5	0	30	0	3.67644
481	511	1985	30	f	158	53	21.23	0	120	80	0	6	0	30	0	3.83568
482	642	1985	30	f	165	55	20.2	0	100	60	0	1	0	30	0	2.77401
483	307	1985	30	m	187	67	19.16	0	110	78	0	5	0	40	0	3.82942
484	354	1985	30	m	180	68	20.99	0	158	100	1	3	0	37	0	2.98945
485	490	1985	30	m	185	70	20.45	0	125	85	0	2	0	50	1	2.94655
486	491	1985	30	m	185	70	20.45	0	125	100	1	2	0	50	1	3.03538
487	492	1985	30	m	185	70	20.45	0	125	100	1	2	0	50	1	3.03538
488	493	1985	30	m	185	70	20.45	0	200	100	1	2	0	50	1	3.31577
489	433	1985	30	m	175	80	26.12	0	132	87	0	10	0	39	0	5.05527
490	370	1985	30	m	180	112	34.57	1	158	102	1	3	0	47	1	3.62106
491	208	1986	29	m	176	77	24.86	0	160	80	1	5	0	40	0	4.30259
492	207	1986	29	m	176	77	24.86	0	169	75	1	5	0	40	0	4.30602
493	646	1986	29	m	177	79	25.22	0	110	70	0	7	0	39	0	4.3296
494	624	1986	29	m	183	79	23.59	0	120	80	0	0	0	40	0	3.2835
495	427	1986	29	m	172	82	27.72	0	120	79	0	4	0	39	0	4.06519
496	289	1986	29	m	170	98	33.91	1	130	70	0	5	0	40	0	3.37902
497	675	1987	28	f	170	58	20.07	0	110	75	0	3	0	30	0	3.23094
498	352	1987	28	m	184	91	26.88	0	145	90	1	4	0	39	0	3.21287
499	667	1988	27	f	159	55	21.76	0	95	58	0	0	0	30	0	2.64853
500	668	1988	27	f	159	55	21.76	0	95	58	0	0	0	30	0	2.64853
501	670	1988	27	f	159	55	21.76	0	95	58	0	8	0	30	0	3.92241
502	632	1988	27	f	165	55	20.2	0	120	80	0	0	0	30	0	2.83503
503	631	1988	27	f	165	55	20.2	0	120	80	0	2	0	30	0	3.1535
504	587	1988	27	m	175	60	19.59	0	124	76	0	9	0	38	0	4.47029
505	13	1988	27	m	194	90	23.91	0	120	80	0	0	0	40	0	3.29773
506	14	1988	27	m	194	90	23.91	0	120	80	0	15	1	40	0	5.68626
507	12	1988	27	m	194	100	26.57	0	120	80	0	0	0	40	0	3.41457
508	11	1988	27	m	194	100	26.57	0	120	80	0	3	0	40	0	3.89228
509	345	1989	26	f	163	53	19.95	0	110	70	0	6	0	30	0	3.66915
510	407	1989	26	m	173	65	21.72	0	130	80	0	3	0	36	0	3.60089
511	329	1989	26	m	189	67	18.76	0	120	70	0	2	0	51	1	2.81371
512	339	1989	26	m	189	67	18.76	0	120	70	0	2	0	35	0	3.17134
513	330	1989	26	m	189	67	18.76	0	120	70	0	2	0	38	0	3.26118
514	331	1989	26	f	189	67	18.76	0	120	70	0	2	0	38	0	3.26118
515	332	1989	26	f	189	67	18.76	0	120	70	0	2	0	38	0	3.26118
516	337	1989	26	m	189	67	18.76	0	120	70	0	10	0	35	0	4.44522
517	335	1989	26	m	189	67	18.76	0	120	70	0	10	0	38	0	4.53507
518	336	1989	26	m	189	67	18.76	0	120	70	0	10	0	38	0	4.53507
519	334	1989	26	f	189	67	18.76	0	120	70	0	10	0	38	0	4.53507
520	338	1989	26	m	189	67	18.76	0	120	70	0	12	1	35	0	4.76369
521	342	1989	26	m	189	67	18.76	0	120	70	0	14	1	35	0	5.08216
522	333	1989	26	f	189	67	18.76	0	120	70	0	20	1	38	0	6.12743
523	340	1989	26	m	189	67	18.76	0	120	70	0	21	1	35	0	6.19681
524	394	1989	26	m	170	69	23.88	0	140	90	1	2	0	37	0	2.82892
525	406	1989	26	m	182	90	27.17	0	170	90	1	0	0	42	1	2.91797
526	346	1989	26	m	173	103	34.41	1	130	80	0	3	0	42	1	3.26589
527	562	1990	25	f	176	61	19.69	0	115	65	0	2	0	36	0	3.18739
528	563	1990	25	f	176	61	19.69	0	115	65	0	2	0	40	1	3.30719
529	564	1990	25	f	176	61	19.69	0	115	65	0	2	0	43	1	3.39703
530	565	1990	25	f	176	78	25.18	0	115	65	0	2	0	43	1	3.63838
531	566	1990	25	f	176	78	25.18	0	115	65	0	12	1	43	1	5.23073
532	567	1990	25	f	176	78	25.18	0	168	90	1	12	1	43	1	5.62305
533	651	1990	25	m	178	80	25.25	0	120	90	0	0	0	40	0	3.42482
534	650	1990	25	m	178	80	25.25	0	120	90	0	1	0	40	0	3.58406
535	681	1990	25	m	194	95	25.24	0	117	85	0	5	0	39	0	4.14401
536	673	1991	24	f	160	50	19.53	0	90	70	0	7	0	30	0	3.72648
537	671	1991	24	f	160	50	19.53	0	90	70	0	8	0	30	0	3.88572
538	669	1991	24	f	168	62	21.97	0	90	60	0	9	0	30	0	4.08373
539	8	1991	24	f	186	62	17.92	0	90	70	0	8	0	30	0	3.81492
540	7	1991	24	f	186	62	17.92	0	90	70	0	10	0	30	0	4.13339
541	488	1991	24	m	185	70	20.45	0	125	85	0	2	0	50	1	2.94655
542	734	1991	24	m	190	70	19.39	0	120	70	0	0	0	35	0	2.88075
543	486	1991	24	m	185	95	27.76	0	125	85	0	0	0	50	1	2.92221
544	484	1991	24	m	185	95	27.76	0	125	85	0	2	0	50	1	3.15531
545	487	1991	24	m	185	95	27.76	0	125	85	0	2	0	50	1	3.15531
546	485	1991	24	m	185	95	27.76	0	125	85	0	7	0	50	1	3.73806
547	733	1992	23	f	155	46	19.15	0	110	70	0	9	0	33	0	4.20146
548	664	1992	23	f	173	56	18.71	0	110	75	0	5	0	30	0	3.48968
549	665	1992	23	f	173	56	18.71	0	110	75	0	5	0	30	0	3.48968
550	666	1992	23	f	173	56	18.71	0	110	75	0	5	0	30	0	3.48968
551	663	1992	23	f	173	56	18.71	0	110	75	0	7	0	30	0	3.80815
552	682	1992	23	m	180	64	19.75	0	140	80	1	8	0	35	0	4.32249
553	683	1992	23	m	180	64	19.75	0	140	80	1	14	1	35	0	5.2779
554	702	1992	23	m	178	113	35.66	1	110	90	0	6	0	40	0	3.58938
555	703	1992	23	m	178	113	35.66	1	110	90	0	6	0	40	0	3.58938
556	707	1992	23	m	178	113	35.66	1	135	83	0	6	0	40	0	3.64139
557	708	1992	23	m	178	113	35.66	1	135	83	0	6	0	40	0	3.64139
558	722	1993	22	f	160	40	15.63	0	110	85	0	2	0	26	0	2.82482
559	730	1993	22	f	165	52	19.1	0	120	80	0	10	0	36	0	4.55863
560	700	1993	22	f	164	58	21.56	0	90	60	0	5	0	30	0	3.42909
561	701	1993	22	f	164	58	21.56	0	90	60	0	5	0	30	0	3.42909
562	725	1993	22	m	184	58	17.13	0	125	84	0	7	0	30	0	3.86288
563	728	1993	22	f	171	59	20.18	0	120	80	0	15	1	40	1	5.52196
564	695	1993	22	m	180	60	18.52	0	120	80	0	0	0	35	0	2.91074
565	694	1993	22	m	180	60	18.52	0	120	80	0	3	0	35	0	3.38845
566	692	1993	22	m	180	60	18.52	0	120	80	0	4	0	35	0	3.54769
567	689	1993	22	m	180	60	18.52	0	120	80	0	5	0	35	0	3.70692
568	724	1993	22	m	180	60	18.52	0	110	60	0	12	1	31	0	4.5233
569	719	1993	22	f	170	62	21.45	0	115	85	0	9	0	28	0	4.27656
570	721	1993	22	f	170	62	21.45	0	115	85	0	9	0	28	0	4.27656
571	720	1993	22	f	170	62	21.45	0	115	85	0	15	1	28	0	5.23197
572	731	1993	22	m	186	66	19.08	0	120	80	0	3	0	33	0	3.35313
573	6	1993	22	f	174	68	22.46	0	120	80	0	0	0	30	0	2.93433
574	659	1993	22	m	170	69	23.88	0	120	70	0	1	0	35	0	3.23721
575	685	1993	22	m	179	69	21.53	0	120	80	0	8	0	35	0	4.31728
576	690	1993	22	m	179	69	21.53	0	120	80	0	8	0	35	0	4.31728
577	741	1993	22	m	173	70	23.39	0	115	83	0	5	0	36	0	3.95065
578	727	1993	22	m	168	72	25.51	0	115	80	0	3	0	34	0	3.64507
579	739	1993	22	m	172	72	24.34	0	130	90	0	6	0	32	0	4.14233
580	288	1993	22	m	170	73	25.26	0	123	68	0	14	1	40	0	5.51675
581	736	1993	22	m	183	74	22.1	0	120	60	0	9	0	36	0	4.39448
582	729	1993	22	m	178	75	23.67	0	125	85	0	8	0	36	0	4.49624
583	737	1993	22	m	185	75	21.91	0	126	72	0	4	0	34	0	3.63744
584	732	1993	22	m	170	77	26.64	0	120	70	0	1	0	33	0	3.29904
585	686	1993	22	f	172	77	26.03	0	110	60	0	8	0	31	0	4.21657
586	688	1993	22	f	172	77	26.03	0	110	60	0	8	0	31	0	4.21657
587	723	1993	22	m	178	77	24.3	0	120	70	0	8	0	35	0	4.37064
588	684	1993	22	m	176	80	25.83	0	114	80	0	8	0	33	0	4.42103
589	740	1993	22	m	185	80	23.37	0	120	80	0	7	0	40	0	4.38869
590	718	1993	22	m	170	86	29.76	0	130	60	0	3	0	36	0	3.81775
591	726	1993	22	m	175	90	29.39	0	120	90	0	1	0	33	0	3.5564
592	699	1993	22	m	186	95	27.46	0	130	84	0	4	0	37	0	4.06991
593	698	1993	22	m	186	95	27.46	0	130	84	0	5	0	37	0	4.22914
594	697	1993	22	m	186	95	27.46	0	135	84	0	5	0	37	0	4.25003
595	696	1993	22	m	186	95	27.46	0	135	84	0	5	0	40	0	4.33988
596	691	1993	22	m	186	95	27.46	0	135	84	0	6	0	40	0	4.49912
597	742	1993	22	m	186	97	28.04	0	120	80	0	3	0	37	0	3.86697
598	658	1994	21	f	160	45	17.58	0	110	70	0	3	0	30	0	3.08722
599	738	1994	21	f	160	60	23.44	0	130	80	0	14	1	32	0	5.3083
600	687	1994	21	f	165	60	22.04	0	120	80	0	7	0	30	0	4.03044
601	693	1994	21	m	187	110	31.46	1	120	80	0	3	0	35	0	2.98181
602	489	1995	20	m	185	70	20.45	0	125	85	0	2	0	50	1	3.81858
603	598	1996	19	f	163	50	18.82	0	140	80	1	10	0	31	0	4.48008
604	652	2000	15	m	178	80	25.25	0	120	90	0	0	0	40	0	3.42482
605	653	2000	15	m	178	80	25.25	0	120	90	0	0	0	40	0	3.42482
606	636	2001	14	m	162	45	17.15	0	90	60	0	0	0	32	0	2.49853
607	637	2001	14	m	162	65	24.77	0	90	60	0	6	0	32	0	3.78907
608	709	2003	12	m	180	60	18.52	0	120	80	0	0	0	30	0	2.761
609	704	2003	12	m	180	60	18.52	0	120	80	0	0	0	35	0	2.91074
610	705	2003	12	m	180	60	18.52	0	120	80	0	0	0	35	0	2.91074
611	706	2003	12	m	180	60	18.52	0	120	80	0	0	0	35	0	2.91074
