# Supplementary material for: Network science meets respiratory medicine for OSAS phenotyping and severity prediction
Source: PeerJ. 2017 May 9;5:e3289. doi: 10.7717/peerj.3289 (PMC5426352; doi:10.7717/peerj.3289)
Supplement: Supplemental Information 1 — This archive contains 2 xlsx files with the following databases: Apnea Patients Database (APD), Test Database (TD), and Non-osAs Database (NAD). [file peerj-05-3289-s001.zip › Apnea_Patients_Database (APD) and Test_Database (TD).xlsx]

## Sheet: Apnea Patients Database - APD
NR.	Name	Date	Gender	Birth year	Age (yrs)	BMI	Obesity	Neck (cm)	Skin folding	Mandibula	Abdominal circumference (cm)	hip circumference	High blood pressure	Stage	Duration (yrs)	Max. Val.	Systolic max. val.	Diastolic max. val.	Actual val.	Actual systolic val.	Actual diastolic val.	Medication	Cardiac variability index	Average cardiar frequency	FC	FC	FC	FC	FC	FC	Mean RR(BPM)	RR	RR	RR	RR	RR	RR	Reported apneas	With snoring	Noisy snoring	Mean duration of apneas	DMA	DMA	DMA	DMA	10-20sec	>20sec	>40sec	Arousal index
																									REM	NREM	S1	S2	S3	S4		REM	NREM	S1	S2	S3	S4					central	obstructive	mixt	hypopnea
1	T.L.	27/apr./04	M	1939	70	31	1	42			122		1	2	3	175/110	175	110	145/90	145	90		44	56														17	8	74	31					22	12	0
2	Z.A.	19/nov./03	F	1925	80	30	1	37			124		1	3	4	180/105	180	105	140/95	140	95		6	67														22	7	71	8					0	0	0
3	Z.G.	16/mar./04	M	1958	47	37	1	38			133		0										24	65														39	23	38	11					2	0	0
4	T.M.	3/mai./04	F	1948	57	41	1	38			141		1	3	3	200/110	200	110	150/100	150	100		13	59														40	24	36	40					2	1	1
5	P.C.	9/mai./04	F	1979	26	23	0	37			101		0										45	68														83	13	4	11					3	0	0
6	R.S.	24/feb./03	M	1953	52	35	1	36			121		0										34	75														41	17	42	21					9	1	0
7	R.M.	12/mai./04	F	1951	54	32	1	45			130		1	2	5	175/100	175	100	135/90	135	90		74	73														12	7	81	45					122	85	3
8	S.N.	21/nov./01	M	1948	57	27	0	43			118		0										14	58														62	22	16	20					20	0	0
9	S.G.	21/mai./03	F	1950	55	22	0	39			105		1	3	6	180/100	180	100	145/100	145	100	DILTIAZEM	28	61														81	14	4	25					31	1	0
10	S.V.	20/mai./03	M	1965	40	28	0	47			122		1	2	4	175/105	175	105	140/80	140	80		101	74														10	11	78	39					80	78	4
11	S.M.	28/dec./02	M	1964	41	37	1	46			135		1	3	5	190/100	190	100	135/90	135	90		27	63														23	25	53	41					154	75	14
12	S.V.	27/feb./03	M	1959	46	28	0	44			125		0										66	61														40	8	52	31					96	264	123
13	S.V.	13/apr./02	M	1956	49	26	0	41			123		0										24	59														45	10	45	29					23	6	1
14	T.G.	6/iun./02	M	1946	59	41	1	43			143		0										38	67																	38					16	6	0
15	V.A.	28/oct./02	M	1936	69	37	1	38			136		1	3	6	190/100	190	100	140/95	140	95		36	64																	19					2	0	0
16	Z.S	16/dec./02	M	1957	48	32	1	44			138		0										42	69														14	14	72	38					21	19	1
17	M.E.	29/ian./03	M	1940	65	47	1	44			145		1	2	7	175/100	175	100	130/80	130	80		21	59														12	12	77	41					39	15	1
18	M.L.	30/sep./02	M	1962	43	31	1	44			132		0										30	65														74	14	12	11					1	0	0
19	N.V.	1/apr./02	M	1961	44	29	0	47			117		0										23	63																	7					0	0	0
20	N.D.	26/nov./03	M	1971	34	30	0	46			123		0										81	64														21	15	64	31					57	13	0
21	N.A.	15/iul./01	M	1953	52	41	1	51			139		1	3	5	190/105	190	105	145/90	145	90		81	78														2	3	96	45					124	42	7
22	O.I.	17/iun./02	M	1946	59	29	0	40			112		1	2									53	64														84	11	4	14					4	0	0
23	O.V.	17/dec./01	M	1959	46	23	0	39			109		0										49	63														72	13	16	10					1	0	0
24	O.H.	24/oct./02	M	1949	56	34	1	51			123		1	3	8	200/110	200	110	140/80	140	80		21	57														19	13	67	27					117	12	0
25	P.G.	7/oct./03	M	1954	51	33	1	39			132		0										38	65														77	14	9	14					4	0	0
26	P.G.	28/nov./01	M	1949	56	26	0	40			115		0										40	68														41	19	40	18					6	0	0
27	P.I.	3/dec./03	M	1952	53	37	1	48			131		1	3	9	190/105	190	105	140/95	140	95		78	70														14	6	80	42					225	122	2
28	P.C.	17/nov./03	F	1949	57	29	0	44			119		0										77	81														38	19	43	17					16	0	0
29	I.S.	28/iul./04	M	1958	47	48	1	47			143		1	3	7	180/95	180	95	145/90	145	90		126	67														1	5	94	14					10	0	0
30	P.M.	5/nov./01	M	1967	38	42	1	48			138		0										28	69														32	27	41	39					68	37	5
31	M.T.	31/mar./03	M	1946	59	28	0	47			112		0										12	54														29	28	43	45					101	197	27
32	M.I.	7/mai./03	M	1952	53	32	1	51			131		1	3	7	200/110	200	110	130/90	130	90	ENAP. BETAZIC	57	63														5	4	91	38					2	2	2
33	M.S.	19/iul./04	M	1937	68	32	1	44			128		1	3	5	195/100	195	100	145/100	145	100		23	89														78	19	3	45					41	19	1
34	D.V.	21/ian./02	M	1950	55	38	1	36			132		0										16	71														25	22	53	15					5	0	0
35	D.A.	19/mai./03	F	1955	50	42	1	44			137		1	3	7	200/110	200	110	150/95	150	95		133	88														20	15	65	28					113	7	0
36	D.N.	13/oct./02	M	1938	67	35	1	38			127		1	3	4	195/100	195	100	145/90	145	90		35	61														59	28	13	13					1	0	0
37	D.M.	13/nov./03	M	1952	53	21	0	44			103		0										75	81														45	14	41	41					17	45	16
38	D.B.	20/mar./03	M	1945	60	27	0	48			112		1	3	5	180/100	180	100	135/95	135	95		74	67														42	28	30	40					128	82	22
39	F.I.	13/iun./02	F	1953	52	41	1	38			139		0										8	54														28	22	49	10					1	0	0
40	F.L.	4/dec./03	M	1942	63	35	1	41			132		1	3	5	190/100	190	100	145/100	145	100		26	61														58	17	25	17					15	0	0
41	F.N.	7/iul./04	M	1950	55	30	1	44			127		0										65	58														70	19	10	15					6	0	0
42	F.G.	1/iun./04	M	1961	44	36	1	51			129		1	3	10	210/115	210	115	155/100	155	100		86	71														4	10	86	35					36	74	0
43	G.G.	18/nov./03	M	1939	66	33	1	46			131		1	2	2	160/100	160	100	145/95	145	95		24	67														60	13	27	32					110	101	0
44	G.P.	14/apr./03	M	1954	51	30	0	38			127		1	3	5	190/105	190	105	150/90	150	90	DIAZEPAM. MEPROBAMAT. NIFEDIPINA RETARD. METOCLOPRAMID	53	56														60	13	27	16					3	0	0
45	G.I.	21/iul./03	M	1958	47	32	1	39			132		0										15	63														84	12	5	17					9	0	0
46	G.T.	23/mai./02	M	1945	60	34	1	41			133		0										28	62														91	3	6	19					7	0	0
47	G.E.	19/dec./02	F	1952	53	31	1	50			129		0									EUTHIROX	26	68														15	7	78	43					110	501	53
48	G.I.	3/iun./02	M	1955	50	44	1	49			139		1	3	5	180/90	180	90	130/80	130	80		35	71														2	10	87	37					90	73	12
49	G.S.	25/mai./04	M	1937	68	23	0	49			113		1	3	3	220/120	220	120	160/95	160	95		1	55														80	12	8	35					7	6	0
50	G.D.	17/mai./04	M	1978	28	23	0	38			112		0										59	53														91	4	6	19					0	0	0
51	G.C.	31/mai./04	M	1954	51	43	1	49			143		0										5	59														4	24	72	41					20	3	1
52	H.G.	27/nov./03	M	1934	71	39	1	45			134		1	3	8	190/100	190	100	130/95	130	95		40	65														12	11	76	32					30	24	0
53	H.C.	25/nov./02	F	1944	61	41	1	45			141		1	3	8	200/100	200	100	145/90	145	90		24	61														10	16	74	40					19	7	3
54	H.D.	2/iun./03	F	1960	45	31	1	46			129		1	2	7	160/100	160	100	130/90	130	90	MANOPRIL. NEFRIX. ASPACARDIN. THEOTARD. SERETIDE	31	68														6	5	89	41					33	6	0
55	I.I.	7/oct./01	M	1940	66	35	1	46			131		1	2	5	175/105	175	105	140/95	140	95		26	74														20	7	73	38					82	25	0
56	I.R.	4/feb./02	M	1963	42	22	0	41			109		0										28	72														65	17	18	14					4	0	0
57	I.B.	10/oct./02	M	1975	30	27	0	40			117		0						110/70	110	70		45	63														84	11	5	23					7	1	0
58	K.F.	27/iun./02	F	1955	50	35	1	52			128		0										26	58														90	7	3	25					4	1	0
59	L.S.	16/mai./02	M	1963	42	41	1	42			139		1	3	7	180/100	180	100	135/95	135	95		39	64														3	8	89	34					182	39	4
60	L.E.	9/oct./02	F	1950	55	42	1	48			141		0										27	65														29	12	58	26					13	2	0
61	L.G.	13/ian./03	M	1946	59	31	1	44			131		1	3	15	220/120	220	120	190/120	190	120	METOPROLOL. ENALAPRIL	24	62														17	8	75	38					73	334	76
62	L.L.	25/sep./01	M	1928	77	22	0	47			109		0										27	68														68	19	13	22					0	0	0
63	L.D.	3/apr./02	M	1943	62	37	1	47			134		1	3	13	210/120	210	120	150/90	150	90		31	67														7	7	86	36					105	313	39
64	M.F.	14/oct./02	M	1962	43	29	0	42			123		0										28	75														46	19	35	14					9	0	0
65	M.I.	29/oct./02	M	1952	53	34	1	43			131		1	2	9	165/90	165	90	130/85	130	85		38	64														55	27	18	41					29	10	0
66	M.S.	3/mai./01	M	1964	41	26	0	40			119		0										53	78														82	12	6	15					3	0	0
67	M.A.	2/iul./01	M	1970	35	30	1	38			121		1	3	7	180/95	180	95	135/95	135	95		25	65														45	17	39	35					8	1	1
68	B.M.	3/dec./01	F	1953	52	37	1	37			135		0										41	59														40	30	30	12					6	0	0
69	B.V.	12/nov./03	M	1940	65	37	1	43			132		1	3	8	200/100	200	100	140/90	140	90		34	70														8	8	83	46					47	8	1
70	B.G.	24/nov./03	M	1951	54	33	1	49			134		1	3	13	220/110	220	110	175/100	175	100		87	73														18	44	37	52					246	343	19
71	B.D.	19/mai./04	F	1952	53	44	1	39			141		0										47	57														89	7	5	12					3	0	0
72	B.A.	7/oct./02	M	1936	69	29	0	47			118		0						130/80	130	80	DISTONOCALM. DIAZEPAM. NITROZEPAM	19	61														55	27	18	21					21	1	0
73	B.V.	2/iun./04	M	1946	59	30	0	45			128		1	2	5	175/100	175	100	125/80	125	80		38	65														73	25	2	18					9	0	0
74	B.G.	18/iul./01	M	1951	54	38	1	43			137		0										34	62														49	13	37	31					27	3	1
75	B.I.	15/mar./04	F	1953	52	32	1	44			126		0										41	67														42	14	45	34					11	3	0
76	C.D.	24/mar./04	M	1954	51	29	0	44			124		1	3	4	180/100	180	100	135/95	135	95		38	68														49	20	31	34					55	34	9
77	C.I.	29/apr./02	M	1953	52	44	1	39			141		0										69	64														97	2	1	14					16	0	0
78	C.C.	8/mai./02	M	1978	27	27	0	37			119		0										27	56																	11					1	0	0
79	C.I.	26/feb./03	M	1954	51	44	1	44			143		1	3	7	190/95	190	95	125/80	125	80	TRITAN. STUGERON	40	60														9	8	82	38					94	14	0
80	C.M.	11/mar./04	M	1960	45	35	1	43			134		1	3	4	180/95	180	95	130/100	130	100		91	79														19	28	53	27					90	15	0
81	C.V.	11/nov./03	M	1952	53	40	1	39			136		1	3	8	190/95	190	95	140/95	140	95		47	65														34	17	49	23					39	1	0
82	C.O.	30/mai./02	M	1966	39	28	0	43			124		0										52	61														31	26	43	13					1	0	0
83	C.C.	15/mai./03	M	1963	42	30	0	47			115		0										66	63														54	15	31	43					41	27	1
84	C.F.	9/mar./04	F	1959	46	33	1	46			121		1	3	3	200/110	200	110	160/100	160	100		90	64														5	92	56	17					95	6
85	C.I.	23/sep./02	M	1942	63	35	1	45			133		1	3	5	210/100	210	100	160/100	160	100		15	65														20	14	66	31					51	169	8
86	C.B.	12/mai./03	M	1967	38	24	0	40			110		0										41	58														85	8	7	15					6	0	0
87	C.C.	10/nov./03	F	1958	47	24	0	41			106		1	1	4	150/100	150	100	130/95	130	95		43	78														33	12	55	28					5	3	0
88	C.A.	26/nov./01	F	1935	70	23	0	39			112		1	2	3	170/95	170	95	140/95	140	95		28	54														91	5	4	14					2	0	0
89	D.S.	11/ian./02	M	1928	77	25	0	44			113		0										16	65														83	10	8	23					128	4	0
90	S.I.	?	M	1985	25	28	0	41	3		121		0										6	53														38	35	27	12					2	0	0
91	C.S.	?	M	1962	40	30	1	40		1	132		0										9	54														15	45	40	18					16
92	B.A.	2/dec./02	M	1929	73	29	0	38			125		1	2	3	165/100	165	100	150/80	150	80		78	71														14	27	59	27					101	15	0
93	C.M.	12/nov./02	M	1950	52	28	0	43			117		0									ANTIDIABETICE ORALE	29	65														49	32	18	19					34	13	0
94	C.E.	2/dec./02	M	1929	73	28	0	48			121		1	2	5	175/105	175	105	120/70	120	70		101	69														25	31	44	26					36	11	0
95	C.V.	2/oct./02	M	1937	65	29	0	45			119		1	3	8	190/100	190	100	170/90	170	90	VERAPAMIL. MIOFILIN	46	61														32	25	43	24					67	12	0
96	D.A.	6/feb./03	F	1946	57	33	1	44			126		0									ANTI HP	21	59														15	41	44	18					34	23	0
97	G.G.	14/mai./01	M	1951	50	28	0	41			124		0										25	67														21	24	55	16					16	21	0
98	G.N.	8/oct./02	F	1952	50	28	0	42			125		1	3	7	200/105	200	105	160-90	160	-90	ANXIOLITICE. CAPTOPRIL	21	61														14	29	67	25					31	16	1
99	G.M.	28/nov./02	M	1947	55	35	1	51			132		1	2	6	175/100	175	100	130/90	130	90		49	59														11	23	66	28					45	23	1
100	H.I.	14/mai./01	M	1927	74	33	1	43			133		0										34	65														23	37	40	25					38	31	0
101	M.G.	7/oct./02	M	1933	69	29	0	40			124		1	3	6	190/100	190	100	170/90	170	90		32	71														14	27	59	29					45	15	0
102	M.O.	14/oct./02	F	1953	49	38	1	42		2	135		1	3	5	200/100	200	100	180/100	180	100	MANOPRIL. TERTENSIF. NEFRIX	27	61														11	24	65	21					56	21	0
103	P.M.	16/oct./02	M	1934	68	27	0	43			124		0										13	53														39	33	28	19					25	12	0
104	I.T.	?	M	1941	63	35	1	42	8		148		1	2	4	175/100	175	100	140/95	140	95	NOVASC. TERTENSIF. MANOPRIL. BILOBIL	21	59														22	31	47	15					22	11	0
105	T.I.	28/nov./02	M	1934	68	38	1	41			134		0						140/80	140	80		12	62														31	39	30	12					13	2	0
106	B.T.		M	1940	63	29	0	43			118		0										0	67														22	7		8					0	0	0
107	D.C.		M	1960	42	55	1	44			147		1	3	8	200/100	200	100	145/105	145	105		7	65														42	58	0	12					2	0	0
108	F.T.	17/oct./05	M	1938	67	33	1	44	0	0	120		0						130/80	130	80			69																	21
109	S.G.	31/oct./05	M	1949	56	31	1	48	5	0	126		1	3	20	190/105	190	105	150/100	150	100	Concor		61	65	63	65	62	62	0	69	66	64	66	63	63	0				18	16	18	17	19
110	H.E.		F	1960	46	45	1	39	0	0	124		1	1	4	155/100	155	100	130/70	130	70			54																	25
111	F.M.	17/oct./05	F	1939	66	25	0	36	0	0	90		1	3	4	200/105	200	105	160/90	160	90	ATENOLOL. PENTOXIFILIN		65	66	64	65	65	65	0	71	66	65	66	65	65	0				20	15	20	28	20
112	U.P.	20/oct./05	M	1965	40	42	1	39			138		0											85	79	80	81	80	80	81	87	80	80	81	80	80	82				12	12	11	13	15				16
113	L.L.	10/oct./05	F	1954	52	33	1	38	0	0	38		1	3	7	190/105	190	105	145/95	145	95	MANOPRIL. TERTENSIF. BETALOK		76	71	75	75	75	76	78	84	71	77	79	77	77	78				17	13	10	0	22
114	F.L.	25/oct./05	F	1951	54	39	1	36	0	0	112		1	3	5	185/100	185	100	130/80	130	80	TERTENSIF. METAPROLOL. MANOPRIL. SERETIDE. ELTIROXIN		72	69	66	68	66	65	0	79	69	67	68	67	65	0				11	13	10	10	10				27
115	B.S.	19/oct./05	M	1976	30	45	1	52	8	0	143		1	3	8	190/105	190	105	140/95	140	95			109	0	104	107	104	104	115	111	0	107	109	107	106	117				11	0	12	10	12
116	O.S.	27/oct./05	M	1945	60	31	1	51	0	0	111		0											80	78	81	74	85	85	85	81	78	82	78	84	85	85		1		14	12	0	0	15
117	T.I.	1/nov./05	M	1948	58	41	1	53	0	0	134		1	3	9	195/105	195	105	150/90	150	90	SALBUTAMOL. EUPHIRIN		57	103	106	103	107	106	104	93	108	111	127	116	109	104				12	12	13	22	12
118	B.A.	7/nov./05	F	1954	51	31	1	36	0	0	101		1	3	6	200/100	200	100	145/95	145	95			77	76	76	76	76	75	0	79	76	76	77	76	76	0				17	14	16	22	18
119	N.V.	5/dec./05	F	1949	56	33	1	37	0	0	110		0											68	63	62	66	62	60	60	72	64	63	70	63	60	60				26	14	21	0	27				13
120	I.V.	16/nov./05	F	1961	43	37	1	49	0	0	123		0											96	79	75	73	77	79	77	103	80	77	75	79	79	77		1	1	16	13	16	15	16
121	S.G.	15/nov./05	M	1954	51	31	1	52	0	0	121		1	3	5	195/100	195	100	145/95	145	95	NIFEDIPIN. TEOTARD		79	74	75	77	74	74	74	90	74	80	86	77	76	79		1		18	12	15	14	19				16
122	P.C.	14/dec./05	M	1968	37	21	0	35	0	1	81		0											58	62	54	56	54	54	54	64	62	55	57	55	54	54		1	1	20	0	0	0	20
123	B.D.	12/dec./05	M	1940	65	35	1	51	0	0	121		1	3	5	200/100	200	100	160/100	160	100	SIOFOR		59	57	56	57	56	55	54									1		12	12	12	12	12
124	O.S.	7/dec./05	F	1947	58	33	1	34	0	0	94		0									SERETIDE. NEXIUM. CETIRIZINA. LEVAMEPROMAZINA		80	80	70	75	67	68	67									1		16	11	12	10	20				5
125	S.A.	18/ian./06	M	1960	45	28	1	46	5	0	116		0						140/95	140	95			75	69	65	65	64	66	65	76	70	65	66	64	66	65		1	1	16	13	15	17	21
126	M.F.	17/ian./06	M	1978	27	26	0	41	4	0	92		0											83	66	64	66	64	63	63	90	67	65	68	65	63	63		1	1	23	0	15	10	24
127	D.I.	10/ian./06	M	1958	48	34	1	44	0	0	119		0											74	0	75	77	77	73	71	77		77	79	79	75	73		1	1	27	16	26	22	30
128	R.I.	9/ian./06	M	1953	52	30	1	46	5	0	114		1	3	5	200/100	200	100	170/100	170	100	XANAX. NEBILET. SERMION. LIPONTAL		77	78	79	75	81	82	82	78	80	80	76	82	83	82		1	1	38	0	81	12	12
129	D.V.	19/dec./05	M	1950	55	28	1	44	8	0	113		1	3	9	195/100	195	100	150/95	150	95	ENALAPRIL		70	65	65	65	65	67	65	70	65	66	65	66	67	65		1	1	25	16	29	21	26
130	C.S.	13/dec./05	M	1957	49	41	1	54	8	0	145		1	3	12	210/110	210	110	160/100	160	100	SERETIDE		48	50	50	62	37	52	75	85	73	79	82	74	80	82		1	1	13	13	13	14	13
131	M.L.	6/mar./06	F	1956	49	31	1	39	5	0	107		1	3	6	190/100	190	100	170/100	170	100	METOPROLOL. ACUPRO		82	81	78	79	78	78	0	83	81	78	79	78	78	0		1	1	14	12	12	13	16
132	R.V.	23/feb./05	M	1936	66	34	1	43	4	0	123		1	3	14	210/110	210	110	180/100	180	100	DIGOXIN. PIRACETAM. DIUREX. TROMBOSTOP		70	65	68	69	68	68	70	73	69	70	71	71	70	71		1	1	13	11	18	0	13
133	C.V.	13/ian./06	M	1935	70	26	1	47	5	0	118		0											65	61	61	62	60	61	59	65	62	62	63	60	61	59		1	1	14	12	12	12	14
134	M.M.	25/ian./06	M	1948	57	30	1	43	4	0	116		1	2	6	175/100	175	100	135/95	135	95	STILNOX. EFECTIN. BILOBIL		77	77	76	77	76	76	79	79	78	78	78	77	77	80		1	1	21	15	19	22	22
135	F.M.	26/ian./06	F	1949	56	32	1	40	5	0	116		1	3	5	180/90	180	90	140/95	140	95	METOPROLOL. TROMBOASS. DILTIAZEM. PREDUCTAN		69	69	64	63	63	65	65	70	69	65	64	64	66	65		1	1	18	16	18	17	21
136	B.S.	23/ian./06	M	1957	48	30	1	66	5	0	117		0									ANTIALERGICE		95	94	89	87	90	88	83	104	98	93	91	95	91	84		1	1	32	19	34	35	15				43
137	T.M.	7/feb./06	F	1962	43	28	1	40	0	0	110		1	3	1	190/100	190	100	150/100	150	100	METAPROLOL. SINVACARD		63	60	61	61	60	60	64	65	60	61	61	61	61	64		1	1	16	13	12	14	18
138	M.D.	13/feb./06	M	1957	48	30	1	43	3	0	109		0											70	68	71	72	71	71	0	128	68	76	79	75	76	0		1		17	10	18	18	18
139	W.H.	15/feb./06	M	1970	35	38	1	49	10	0	125		1	3	4	200/100	200	100	180/140	180	140	INDOPAMID. HYSIOTENS		72	57	63	62	63	61	70	75	58	64	64	65	63	72		1	1	14	15	11	13	15
140	B.I.	1/feb./06	M	1945	60	30	1	44	0	0	116		0									METAPROLOL		80	77	73	73	73	71	0	88	79	74	74	74	71	0		1	1	21	25	19	31	18
141	L.E.	24/ian./06	F	1962	42	27	1	36	3	0	97		0											86	80	79	80	78	78	83	90	81	79	80	79	79	83		1	1	17	11	11	0	18
142	L.I.	7/mar./06	F	1937	69	33	1	40	5	0	100		1	3	4	190/110	190	110	150/100	150	100	HIPOLIPEMIANTE		66	71	64	65	64	64	64	68	71	64	65	65	64	64		1	1	15	15	12	15	17
143	P.V.	22/mar./06	M	1965	41	31	1	46	6	1	108		0									FRONTIN. SERLEFT		170	73	77	77	76	77	0	80	73	77	77	77	77	77		1	1	14	14	14	13	15
144	R.H.	9/mar./06	M	1969	37	36	1	47	6	0	123		0											66	69	61	60	61	61	61	68	69	61	60	61	61	61		1	1	13	13	13	17	14
145	A.C.	22/feb./06	M	1950	55	28	1	45	6	0	120		1	3	6	200/105	200	105	150/100	150	100	RANITIDINA		81	88	77	77	76	79	0	83	89	79	79	78	80	0		1	1	14	13	15	13	14
146	E.I.	6/feb./06	M	1956	49	32	1	41			128		0											74	74	68	70	68	67	68	75	75	68	71	68	67	68				14	13	11	0	16
147	F.G.		F	1967	39	22	0	40	0	0	85		0									SERETIDE. TEOTARD		78															1		23
148	B.I.	27/feb./06	M	1939	67	28	1	44	4	0	109		0									AERIUS		67															1		21	18	18	33	22
149	N.Z.	17/feb./06	F	1945	60	31	1	39	3	0	106		1	3	6	220/120	220	120	220/120	220	120	BETALAC. TERTENSIF. RANALIP. PREDUCTOR		60															1		21	17	19	16	23
150	B.A.	25/feb./06	M	1959	46	29	1	40	3	0	108		1	3	9	195/105	195	105	145/110	145	110	ENALAPRIL. NIFEDIPIN		71															1	1	18	15	18	11	20
151	A.I.	26/ian./06	F	1954	51	36	1	41	7	0	124		1	3	8	230/120	230	120	230/120	230	120	RANAPRIL. TERTENSIF. MEPTROBAMAT		62															1	1	22	18	15	12	24
152	C.S.	2/feb./06	M	1978	28	33	1	45	5	0	122		0											74																	18	16	13	11	19
153	D.R.	19/feb./06	F	1946	59	32	1	38	0	0	112		1	3	8	200/100	200	100	145/100	145	100	LEXREN. DIUREX. ARPENTER		57															1	1	19	14	19	18	21
154	T.P.	7/sep./05	M	1982	22	20	0	34			103		0											46																	21	16	13	0	25
155	P.D.	12/ian./06	M	1947	58	44	1	52	10	0	142		1	3	7	205/110	205	110	160/100	160	100	MIOFILIN		78															1	1	19	11	20	14	20
156	I.A.	23/iun./05	F	1949	56	34	1	47			131		0											70	50	64	65	66	64	43											17	11	14	14	18				27
157	T.P.	31/mai./06	M	1963	42	38	1	50	0	0	134		0											107	102	99	99	99	99	100	111	104	100	101	100	100	100		1	1	18	11	18	18	18
158	I.A.	15/iun./06	F	1951	56	29	1	39	3	0	104		1	2	6	165/105	165	105	135/90	135	90	RANALIP. DINITER. RITMANON		59	60	57	59	57	56	55	60	61	58	61	57	57	57		1	1	19	0	16	26	21
159	V.C.	13/iun./06	M	1945	61	35	1	60	0	0	150		0									THEO SR		72	61	52	50	53	63	0	104	80	71	73	69	66	0		1	1	29	27	30	27	25
160	T.I.	23/mai./06	M	1951	55	44	1	48	5	0	129		1	3	1	190/95	190	95	150/95	150	95	PARLARMIN. ASPERTER. SPIRIVA. METOPROLOL. BILOBIL. FUROSEMID		84	0	79	73	77	83	0	85	0	87	77	85	94	0		1	1	19	13	19	15	20
161	T.A.	17/mai./06	F	1960	46	35	1	40	0	0	115		0											60															1	1	21	13	16	15	24
162	V.I.	17/mai./06	M	1960	46	30	1	42	4	0	120		0											96	0	89	93	87	87	88	97	0	90	94	88	88	88		1	1	24	21	25	15	19
163	S.P.	7/iun./06	M	1958	47	31	1	45	5		116		0									ANTINEVRALGIC		66	59	57	58	57	56	59	73	64	60	61	59	57	59		1	1	23	16	17	19	25
164	M.S.	2/iun./06	M	1957	49	27	1	43	5	0	106		0									FRONTIN. SAUVAL		60	58	58	57	58	58	56	65	62	60	61	59	58	57		1	1	24	12	26	22	34
165	B.B.	6/iun./06	M	1977	28	33	1	42	5	0	116		0											53	0	52	52	52	48	0	55	0	54	54	54	50	0		1	1	14	13	16	15	13
166	B.A.	18/mai./06	M	1947	59	35	1	45	0	1	126		1	3	5	195/100	195	100	140/100	140	100	TERTENSIV. ASPENTER. THEOTARD		75															1	1	24	20	19	24	25
167	M.L.	28/iun./06	F	1956	49	33	1	39			122		0											65	56	59	61	58	60	61	66	56	60	61	59	64	61		1	1	14	14	13	14	17
168	C.P	13/mai./06	M	1980	26	29	1	40	3	0	97		0											70															1		20	15	16	15	23
169	N.E.	29/mai./06	F	1927	78	41	1	44	5	0	121		1	3	28	230/140	230	140	160/110	160	110	DIAZEPAM. METOPROLOL. ARPENTER. MANOPRIL		70	67	69	69	69	71	0	71	67	70	69	70	73	0		1	1	12	12	12	0	12
170	P.C.	24/mai./06	M	1971	34	29	1	44	4	0	123		1	2	6	170/110	170	110	130/80	130	80			66															1	1	20	14	13	24	21
171	D.G.	24/mai./06	M	1954	55	32	1	47	0	0	114		1	3	2	200/100	200	100	160/100	160	100	ACUPRO. DIUREX. ANTIDEPRIN		90	76	79	83	78	79	80	93	76	80	85	78	80	80		1	1	24	19	26	30	13
172	M.V.	8/mai./06	M	1957	48	27	1	45	0	0	106		0											70	0	57	57	58	55	0	82	0	60	61	61	57	0		1	1	19	17	17	16	19
173	Z.I.	17/apr./06	M	1947	59	35	1	44	0	0	127		1	3	2	220/120	220	120	210/114	210	114	ENAP		68	72	69	73	69	68	70	77	72	73	81	73	71	70		1		25	19	27	25	16
174	T.V.	18/apr./06	M	1952	53	33	1	45	5	0	122		1	3	3	200/105	200	105	160/90	160	90			62	58	56	57	56	54	56	63	59	57	57	56	54	55		1	1	13	17	12	13	17
175	P.G.	13/apr./06	M	1949	57	31	1	44	0	0	113		1	3	12	210/110	210	110	180/90	180	90	TEOTARD. SERETIDE. METOPROLOL. LISINOPRIL. NIHOMINT. SIMVASTATIN		91	84	84	88	84	83	85	92	85	85	89	85	83	85		1		22	19	20	17	22
176	S.D.	12/apr./06	M	2000	6	21	0	31	0	0	73		0									AXYCEF. EURESPAL		101	95	93	98	94	92	93	103	95	94	99	95	92	94		1		7	1	1	1	3
177	N.T.	26/apr./06	M	1960	46	28	1	43	3	0	106		1	3	3	180/140	180	140	130/80	130	80	TERTENSIF. LEXOTAN. PREDUCATL. ACC. RANAPRIL. SELODEPIN		105	98	98	99	98	97	97	108	98	97	101	100	98	98		1		30	13	30	27	18
178	C.V.	20/apr./06	F	1957	48	43	1	42	5	0	117		1	3	5	230/100	230	100	160/100	160	100	METOPROLOL		83															1		22	14	19	19	26
179	R.S.	25/apr./06	F	1921	84	22	0	32	2	0	101		1	3	50	200/120	200	120	180/100	180	100	DIGOXIN. TERTENSIV. CONCOR. SINTON. PROTORIU. TROMBOSTOP		51															1		25
180	J.P.	20/apr./06	M	1945	60	29	1	44	6	0	110		1	3	3	210/110	210	110	180/60	180	60	DIUREX. PREDUCTAL. PROTARIUM. TROMBO ASS. APROVEL		57	50	51	51	50	51	55	58	51	51	52	51	52	55		1	1	36	35	37	40	29
181	M.M.	18/apr./06	M	1966	39	37	1	49	8	0	120		1	3	11	210/120	210	120	190/120	190	120	METOCLOPRAMID. CLOPIDAGEL. VOSINOPRIL. ASPIRINA. CARVEDELOL. ALENVONTALIC		67															1		18	16	18	19	20
182	C.I.	5/apr./06	M	1950	55	31		42			127		0											57	54	54	54	54	54	55	58	55	55	55	55	54	55				16	13	12	0	18
183	U.I.	10/apr./06	M	1949	56	29	1	44			122		1	3	12	195/105	195	105	170/95	170	95	ASPACARDIN. ANGHIROL		54														1			19	13	16	13	22
184	D.A.	10/mai./06	F	1957	48	37	1	42	0	0	108		1	3	14	220/120	220	120	180/100	180	100	TERTENSIF. ENALAPRIL. EUTIROX. METOPROLOL		83	70	72	72	71	72	0	84	70	72	72	71	72	0		1		14	14	14	14	16
185	S.S.	8/apr./06	M	1946	60	37	1	53	0	0	119		1	3	12	230/140	230	140	160/100	160	100	BLOCANT CA (DIURETIC)		63	64	61	59	61	63	0	69	65	63	62	63	67	0		1	1	15	16	14	0	15
186	L.I.	23/mai./06	M	1946	60	38	1	51	0	0	137		1	3	6	180/150	180	150	140/75	140	75	IEC. BETA-BLOC. ASPIRINA. DIUMETER		65															1	1	19	13	18	11	22
187	I.E.	8/iun./06	F	1959	47	27	1	41	0	0			0									SATALOL. PREDUCTAL. SINUTION		76	79	77	77	77	77	0	77	80	77	77	77	78	0	1			11	0	11	0	0
188	T.I.	22/mai./06	M	1949	57	34	1	54	0	0	120		1	3	4	270/136	270	136	150/90	150	90	ASPACARDIN. EDRUT. INTERMEL. ANOUAL		71	0	62	62	73	0	0	94	0	67	67	86	0	0		1	1	26	14	28	30	20
189	T.G.	16/mai./06	M	1942	63	33	1	44	0	0	124		1	3	23	220/120	220	120	135/80	135	80	ASPIRINA. NORVASC. ISOMACK. LIPANOR. EGILOK. MILURET. TRITACE		107	60	79	95	76	73	80	148	85	103	129	97	94	99		1	1	25	14	21	16	28
190	B.R.	1/mai./06	M	1947	59	29	1	42			119		1	3		190/100	190	100	145/115	145	115	SINTROM		56	50	45	46	45	45	0	56	54	49	51	49	48	0	1			14	14	0	0	0
191	M.I.	4/apr./06	M	1938	67	39	1	44	0	0	120		0						130/70	130	70	FUROSEMID. PRESTARIUM. ASPENTER		55															1		27	15	28	17	29
192	L.G.		M	1945	61	39	1	47	7	0	130		1	3	36	220/120	220	120	160/90	160	90	TRITACE. ASPIRINA. EPILOK		56															1		25
193	C.C.	11/apr./06	M	1967	39	37	1	54	8	0	126		1	3	1	180/90	180	90	160/90	160	90	ANTICALCIC. IEC. DIURETIC. METOPROLOL		75	0	66	68	65	67	90	88	0	70	72	68	70	90		1		16	16	15	17	18
194	S.P.	5/apr./06	M	1951	55	33	1	49	7	0	126		1	3	1	200/110	200	110	180/100	180	100	MIOFILIN. SPIRIVA+SURAMIDA		57															1		21	16	21	14	23
195	M.I.		M	1957	49	44	1	46	10	0	150		1	3	24	240/140	240	140	175/100	175	100	RAMIRAN. TENOX. NEFIX. SPIRIVA. LOKREN																	1		32
196	M.I.	4/apr./06	M	1961	44	35	1	46	7	0	118		1	3	8	210/110	210	110	170/110	170	110	TROXIN. CA LACTIC		83	77	79	80	79	78	82	90	80	82	84	82	80	84		1		15	14	17	13	15
197	B.A.	24/mar./06	F	1943	62	27	1	37	0	0	89		0									ATENOLOL. BROMOCRIPTINA. IODTHIROX		70	61	59	63	61	57	58	86	65	63	70	67	58	58		1		17	16	18	19	15
198	P.V.	30/mar./06	M	1962	44	31	1	43	0	0	112		1	3	4	190/100	190	100	160/100	160	100			84	79	76	81	76	75	75	90	84	78	86	79	76	75		1		16	12	25	13	13
199	C.M.	14/apr./06	M	1939	66	26	0	44	0	0	108		1	3	5	200/100	200	100	170/90	170	90	DILATAN		83															1		10	0	0	0	10
200	C.M.	24/mar./06	F	1972	34	28	1	38	2	0	90		0									CORTEF (HIDROCORTIZON)		89	76	70	78	70	69	68	108	77	72	82	72	69	68		1		10	0	0	0	10
201	M.F.	20/mar./06	M	1954	51	37	1	51	10	0	129		1	3	3	210/100	210	100	180/105	180	105	CAPTOPRIL. METOPROLOL		60															1		22	24	24	12	18
202	B.D.	17/mar./06	M	1959	47	36	1	50	0	0	113		0											73	71	70	70	71	70	70	74	71	71	71	71	70	70		1		13	13	14	13	12
203	T.M.	27/mar./06	F	1986	20	20	0	31	0	0	90		0									ANTICONCEPTIONALE		77															1		24	20	24	42	19
204	G.M.		F	1944	62	33	1	38	0	0	117		0						140/80	140	80	ENALAPRIL. FUROSEMID. INSULINA		67															1		24
205	M.M.	15/mar./06	F	1943	63	34	1	38	4	0	105		1	3	7	210/120	210	120	190/100	190	100	CONCOR. TERTENSIF. EDUIT		65															1		17	11	16	0	17
206	T.G.	13/mar./06	M	1935	70	34	1	51	7	0	129		1	3	6	190/100	190	100	170/80	170	80			50															1		32	25	33	36	21
207	V.M.	9/mar./06	F	1958	48	37	1	38	5	0	111		1	3	10	210/105	210	105	160/110	160	110	METOPROLOL		66															1	1	24	14	19	14	30
208	S.I.	20/mar./06	M	1960	45	27	1	40	0	0	94		0									PARACETAMOL. KETOPROFEN		86	82	81	81	81	81	80	87	82	82	82	82	81	80		1	1	16	0	16	17	15
209	I.I.	21/mar./06	M	1945	60	30	1	41	0	0	110		1	3	3	200/105	200	105	160/95	160	95	METOPROLOL		72															1	1	15	14	16	14	15
210	N.C.	22/mar./06	M	1974	32	50	1	51	8	0	138		1	3	2	205/165	205	165	160/110	160	110	NIFEDIPIN. CAPTOPRIL		64															1	1	18	13	18	15	19
211	G.N.	14/mar./06	F	1965	40	40	1	48	8	0	126		1	3	6	180/100	180	100	140/100	140	100	ATENOLOL. ENALAPRIL. MEDROL. FUROSEMID		71	70	62	65	62	62	62	81	66	63	69	63	63	63		1		17	0	2	0	15
212	A.B.	15/mar./06	M	1942	63	34	1	45	7	0	126		1	3	8	190/100	190	100	170/110	170	110	ENAP. CONCOR. PREDUCTOR. SERETIDE. BETASERC. BILOBIL. URICOL. NINZEMILID		64															1		19	18	22	22	16
213	T.V.	7/mar./06	M	1960	45	35	1	42	6	0	122		1	2	4	175/105	175	105	160/100	160	100	CIBACEN 20		64	63	60	63	60	58	58	65	64	61	64	61	59	58		1		24	15	21	18	26
214	Z.I.	1/mar./06	M	1964	41	35	1	45	0	0	125		1	3	3	180/90	180	90	120/70	120	70			80	72	75	73	75	75	0	84	72	75	74	75	75	0		1		13	14	0	14	13
215	B.M.	23/feb./06	F	1950	55	54	1	48	10	0	148		0											86																	29	24	31	27	26
216	P.G.	3/apr./06	M	1945	60	30	1	43			128		0											68	43	66	67	65	34	1	69	74	71	74	67	71	118				15	14	13	0	16
217	D.P.	21/feb./06	M	1940	65	29	1	44	5	0	107		1	3	14	200/105	200	105	140/95	140	95	PROSTARIUM. LOKREN. TERTENSIF. ASPERTER. TRANXEAL		44	41	39	43	38	37	36	53	46	41	47	40	38	36		1		16	14	14	15	17				11.6
218	G.M.	15/mar./06	M	1968	37	30	1	47	4	0	102		1	1					150/90	150	90			70	63	66	64	65	70	69	76	64	68	65	68	70	69		1		12	10	11	13	12
219	L.D.	21/iul./05	M	1965	40	45	1	45			141		0											63																	21	25	20	20	22
220	F.E.	24/oct./06	F	1946	60	35	1	38	6	0	112		1	2	1	160/100	160	100	140/80	140	80	LIRIPID. SIMVACARD. CA APROVEL		61															1	1	25	12	25	17	26
221	G.T.	23/oct./06	M	1947	59	28	1	43	3	0	105		1	3	10	230/130	230	130	120/70	120	70	XANAX. PROSTARIUM. TERTENSIF. NOVASC. CONCOR. PREDUCTAL. ASPIRINA. TRANXENE		52															1	1	24	13	25	25	23
222	B.A.	12/oct./06	M	1949	56	38	1	49	0	0	123		1	3	19	181/110	181	110	140/95	140	95	SIMVAR. TANAKAN		67															1		24	16	21	21	26
223	M.L.	19/oct./06	F	1960	46	30	1	35	0	0	98		0						140/90	140	90	NITRAZEPAM. BIXTONIM		55															1		46	14	13	16	17
224	R.C.	17/oct./06	M	1941	65	35	1	51	0	0	106		1	3	5	220/120	220	120	150/90	150	90	METROPOLOL. ANTIINFLAMATOARE		31	0	22	24	19	25	0	115		94	100	97	78		1			21	44	19	22	22
225	R.T.	30/oct./06	F	1935	71	25	0	37	2	2	110		1	3	20	220	220	220	180/100	180	100			94	0	80	87	76	85	0	141		138	148	134	128			1		25	21	24	22	27
226	I.A.	9/oct./06	M	1976	30	31	1	40	0	0	101		0									LYPANTIL		62	0	19	20	20	16	0	288		138	246	59	44			1		15	0	12	12	16
227	S.V.	26/oct./06	M	1940	51	37	1	47			127		1	3	1	180/100	180	100	140/80	140	80	SIMVACARD		60	69	66	59	63	131	0	72	94	89	67	84	169			1		16	16	14	17	16
228	P.D.	23/oct./06	F	1970	36	49	1	45	5	0	137	118	0						140/100	140	100			113	125	103	98	100	133	126	168	178	159	156	152	190	168		1		19	11	17	12	22
229	S.A.	25/oct./06	F	1955	51	47	1	41	8	0	133	150	1	3	30	190/120	190	120	135/80	135	80	ENALAPRIL. TERTENSIF. CONCOR. SINTRON		65	68	65	65	65	64	0	67	71	66	66	67	65			1	1	14	12	13	14	14
230	I.P.		M	1959	46	36	1	48	5	0	126		1	3	20	220/166	220	166	160/180	160	180	ASPERTER. TOSINOPRIL. FITODREATE. DILATAN. MIURIT																	1	1	21
231	C.C.	11/oct./06	M	1970	36	30	1	44	5	0	110		1	2	1				170/100	170	100	PROSTARIUM		61															1	1	32	28	33	34	24
232	G.C.	3/oct./06	M	1950	56	36	1	49	5	0	120	114	1	3	3	200/100	200	100	160/100	160	100	ENAP		90	0	88	90	86	87	77	117		116	121	114	118	78		1	1	19	13	16	14	20
233	C.M.	28/sep./06	F	1956	50	31	1	37	0	0	96		0											87	79	79	79	78	81	87	89	80	80	79	79	81	87		1		12	12	13	0	13
234	T.L.	10/oct./06	M	1952	54	29	1	43	0	0	106		1	3	2	190/100	190	100	140/90	140	90	SERETIDE. SPIRIVA. ASPACARDIN. NEFIX. ISOPTIN RETARD		91	87	87	88	86	85	87	92	87	87	89	86	86	87		1	1	11	12	0	10	0
235	A.D.	27/sep./06	M	1955	50	47	1	50	0	0	143		1	3	4	180/100	180	100	150/90	150	90	TEOTARD. SINOPRIL. DIUREX. ASPERTER		60															1	1	14	12	14	14	14
236	P.M.	25/sep./06	M	1952	54	47	1	50	0	0	142		1	3	9	230/120	230	120	150/95	150	95	ISOPTIN. EDNIT. TERTENSIF		50	38	54	49	57	68	0	98	84	92	92	91	100			1		17	14	16	15	21
237	B.B.	25/sep./06	M	1977	29	30	1	41	0	0	109		0						140/80	140	80			72															1		23	14	15	0	25
238	A.G.	18/oct./06	M	1956	50	31	1	44	0	0	114	108	1	3	4	190/110	190	110	160/95	160	95	RANITIDINA. DICLOFENAC		83	80	81	81	81	80	0	86	86	83	83	83	83			1		13	13	13	12	14
239	Z.C.	9/oct./06	M	1953	53	35	1	47	0	0	125	117	1	3	6	220/110	220	110	160/90	160	90	MANOPRIL. TERTENSIF		60	65	63	64	61	63	0	96	66	114	154	81	70			1	1	16	12	13	17	21
240	M.P.	20/sep./06	M	1950	56	42	1	54	0	0	132		1	3	5	195/100	195	100	150/100	150	100	CAPTOPRIL. FUROSEMID		83	0	44	37	49	45	81	156		111	91	131	89	85		1		18	22	22	15	16
241	O.S.	19/sep./06	F	1945	61	46	1	46	0	0	133	146	1	3		240/140	240	140	154/92	154	92	DIUREX. PREDUCTAL. ACE		85	0	76	76	76	86	0	101		83	83	85	107			1		13	0	14	10	14
242	D.I.	7/sep./06	M	1936	70	35	1	42	15	0	143		1	1								FUROSEMID. TEOTARD. MANOPRIL. PREDUCTAL. VEROSPIRON		72	66	66	66	65	67	70	81	70	68	68	68	69	72		1		14	14	12	12	15
243	R.D.	26/sep./06	M	1963	42	35	1	46			131		0											73	71	71	72	70	78	0	74	71	72	72	71	78					15	15	11	17	16
244	N.I.	30/aug./06	M	1957	49	48	1	53	0	0	153		0						140/90	140	90	PREDUCTAL. BILOBIL. ASPERTER. TANAKAN		109																	18	14	18	14	18
245	A.M.	29/aug./06	M	1951	56	39	1	46	0	0	120		1	3	9	270/150	270	150	160/110	160	110	SIOFOR. ZOMEN. TERTENSIF. ISOPTIN. SIMUACARD. ASPIRIN PROTECT		74	0	69	69	68	69	0	88		73	74	71	73			1		26	15	28	26	23
246	D.F.	30/aug./06	M	1992	14	27	1	41	0	0	102		0									CEREBROZIN. TANAKAN. MILGAMA (VIT. B1. B6)		74	65	64	66	65	62	63	110	88	89	90	90	86	89				13	13	19	10	14
247	C.I.	28/aug./06	M	1949	57	26	1	41	2	0	100		1	3	4	190/95	190	95	145/90	145	90	ASPERTER. TRITACE		41															1		24	25	24	30	23
248	B.I.	10/aug./06	M	1954	52	29	1	39			123		0											79																	21	12	18	11	23
249	D.I.	9/aug./06	M	1961	45	32	1	51			126		0											74	73	67	68	66	66	65	75	74	67	69	67	66	66		1	1	14	15	14	15	13
250	B.N.	21/aug./06	M	1942	64	32	1	45			127		0											72	67	69	72	68	68	67	72	67	69	73	68	68	67				12	13	12	0	12
251	C.F.	19/iul./06	F	1940	66	31	1	37	7	0	112		1	3	7	200/100	200	100	150/100	150	100	DIOVAN. NEFRIX. TALITON. LERIPID. MANOMACK		85	0	66	65	68	70	0	106		68	67	69	71			1		14	12	12	13	14
252	C.T.	17/iul./06	M	1979	27	46	1	47	0	0	148		0											59															1		21	17	21	23	23
253	C.D.	11/iul./06	M	1961	45	31	1	41	4	0	109		0									SIOFER		68															1		18	15	13	15	18
254	H.R.	29/iun./06	M	1968	38	33	1	41	4	0	109		1	3	1	180/120	180	120	130/70	130	70	LERIPID. LIRINOPRIL. NEFRIX		77	73	71	71	71	71	71	100	75	74	75	73	71	71		1		13	11	0	13	14
255	C.D.	2/iul./06	M	1971	35	22	0	45			106		0											67																	26	16	21	24	28
256	J.V.	3/iul./06	M	1952	54	27	1	44			112		0											53																	19	14	14	15	19
257	L.P.	16/aug./06	M	1962	44	27	1	42	2	0	92		0									ASPIRINA		55	58	32	30	62	68	68	82	60	63	62	64	68	69		1	1	29	31	32	29	26
258	P.I.		M	1951	55	38	1	51	8	0	140		1	3	3	240/170	240	170	175/90	175	90	APROVEL. DILTIAZEM. VEROSPIRON. PREDUCTAL. ONURIC. TROMBO ASS		80															1		25
259	M.P.	16/aug./06	M	1957	49	22	0	40	0	0	89		0											70															1		18	12	16	14	19
260	F.I.	27/sep./06	M	1939	67	38	1	48	10	0	143		1	2	10	165/100	165	100	140/90	140	90	SERETIDE. SPIRONOLACTONA. RANISOTIDIN		69	82	76	76	84	0	0	84	92	80	80	84				1		20	0	20	0	18
261	R.M.		M	1955	50	34	1	46	6	0	121		0						140/90	140	90			57															1		31
262	M.E.	5/iul./06	M	1950	56	32	1	45	0	0	110		1	3	20	200/110	200	110	145/90	145	90	LEMICTAL. LOKREN. TERTENSIF. XANAX. ZOMEN		60															1		22	17	19	16	23
263	A.M.	26/iul./06	M	1952	54	27	1	42	5	0	108		1	2	4				140/100	140	100	METOPROLOL. ITG		62	57	58	61	59	55	55	80	58	59	61	59	55	55		1	1	14	12	13	0	15
264	G.C.		M	1939	67	38	1	45	3	0	121		1	3	6	210/110	210	110	170/100	170	100	METOPROLOL. PROSTARIUM. NEFRIX. TENOX. TERTENSIF. CONCOR		61															1	1	34
265	S.I.	18/iul./06	M	1955	51	23	0	39	0	0	92		1	3		220/120	220	120	140/85	140	85	TERTENSIF		63	66	65	65	65	66	0	75	66	66	66	66	66		1			71	15	95	17	17
266	G.D.	26/iun./06	F	1962	44	37	1	46	0	0	117	100	1	3	5	160/96	160	96	130/80	130	80	BETALAC. TERTENSIF. RANALIP. PREDUCTOR		67	70	66	64	65	70	71	104	71	75	83	72	73	71		1	1	21	13	16	39	19
267	O.L.	10/iul./06	M	1961	45	33	1	50	6	0	113		1	2	2	170/100	170	100	140/90	140	90	TROMBO ASS. TRITACE. SIOFOR		72	0	77	77	76	76	74	78		89	93	82	80	77		1		16	14	18	16	25
268	S.G.	12/iul./06	F	1939	67	30	1	39	4	0	122	138	1	2	7	130/100	130	100	130/95	130	95	PREDUCTAL		67	66	73	82	72	59	0	101	69	107	129	104	59			1		12	11	0	16	0
269	G.P.	6/iun./06	M	1955	51	32	1	45	5	0	103		1	3	2	200/135	200	135	150/100	150	100			73	61	62	61	62	64	0	76	61	62	61	63	64			1	1	338	14	4123	15	19
270	A.B.	21/iun./06	M	1976	30	33	1	45	0	0	118		1	2	2	160/100	160	100				TERTENSIF. LYPANTYL		78	59	59	60	58	58	60	79	59	60	61	59	59	61		1		12	11	11	0	13
271	M.E.	1/iun./06	F	1958	48	36	1	39	8	0	107		1	3	1	190/105	190	105	140/100	140	100	DETRALEX. ASPENTER		76	74	67	66	66	68	72	80	75	68	67	67	69	73		1	1	20	14	20	19	21
272	G.V.	22/iun./06	M	1955	51	47	1	48	0	0	123		0						120/100	120	100	TERTENSIF. PLAVIX. ASPENTER. CORION. SORTIS. SPIRONOLACTONA		88	90	81	84	80	82	0	89	90	83	86	82	84			1		21	12	22	18	25
273	F.M.	8/iun./06	F	1946	59	38	1	48	0	0	129		1	2	5	170/110	170	110	150/95	150	95	NIFEDIPIN. NITROGLICERINA. TEOTARD		63															1		24	18	19	19	28
274	D.E.	21/iun./06	M	1957	48	33	1	47			127	116	0											68															1	1	22	12	22	26	20
275	R.D.		M	1968	38	33	1	45	7	0	120		0											67															1		24
276	D.I.	15/iun./06	M	1967	39	24	0	41	3	0	99		0											59															1	1	20	15	18	21	24
277	N.S.		M	1945	61	33	1	47			125		1	3	7	190/119	190	119	145/100	145	100			70															1		30
278	M.D.	13/nov./06	M	1953	53	34	1	50	6		124	119	0						118/68	118	68			46	37	37	38	37	33	24	93	62	69	68	70	65	54		1		27	24	23	31	15				37
279	M.A.	25/oct./06	F	1953	53	26	0	38			85	108	0						130/80	130	80			70															1		23	14	18	22	24
280	N.M.	12/iun./06	F	1958	48	34	1	50	10		150	148	1	1	1	140/110	140	110	135/110	135	110	CAPTOPRIL. DISTINICALM		87	77	76	83	78	75	70	113	79	85	87	83	83	90			1	13	12	15	13	13				4
281	G.V.	26/oct./06	F	1952	54	31	1	34	6		106		0											65															1		25	0	17	0	27
282	B.I.	8/nov./06	M	1948	58	39	1	53	8		133	119	1	2	1	160/120	160	120	140/80	140	80	TEOTARD. TARKA		68	0	67	74	65	80	0	71		71	74	68	98			1		14	13	14	0	13				85
283	C.I.	31/oct./06	M	1943	64	31	1	46	10		119		0									TROMBO ASS. ZACOR. TIROXINA		87															1		21	0	13	0	22
284	C.R.	1/nov./06	F	1947	59	32	1	40	5	0	125	111	1	3	13	200/100	200	100	130/85	130	85	PREDUCTAL. CANVIDILAT		66															1	1	20	14	14	12	22
285	M.V.	1/nov./06	F	1958	48	27	1	39	3	0	99	101	1	3	5	195/115	195	115	120/85	120	85	NOLAPRIL. INDOPAMID. PERINDEPRIL		62	0	65	58	67	69	0	71		83	69	87	88			1	1	21	13	14	15	22
286	G.E.	2/nov./06	F	1955	51	31	1	38	10	0	105		0											70															1		25	13	16	0	27
287	O.S.	12/mai./06	M	1955	51	35	1	45			124	132	1	3	6	200/140	200	140	130/80	130	80	ENALAPRIL. SPIRIVA		68	0	160	160	161	158	162			204	205	205	195	189		1	1	27	25	27	30	22				7
288	C.O.	6/nov./06	F	1960	46	26	1	35	2	0	96	108	1	1	2	156/90	156	90	124/76	124	76	EPILOK		72	70	65	66	64	67	0	85	70	68	70	66	74				1	23	12	16	15	25				31
289	M.E.	7/nov./06	F	1960	46	34	1	43	5	0	106	119	1	2	1	170/110	170	110	110/70	110	70	RANOLIP. CROSTAR		77	76	74	74	75	74	74	79	76	74	74	75	74				1	16	23	0	0	16				13
290	C.J.	11/ian./06	M	1950	56	41	1	47	8		136	129	1	3	6	190/100	190	100	140/95	140	95	ACCUPRO. FUROSEMID		127	22	125	146	113	97	112	183	45	196	203	189	184	205			1	17	16	17	15	18				20
291	I.C.	28/nov./06	M	1936	70	42	1	47			127		1	3	4	200/110	200	110	150/100	150	100	ASPERTER. DIUREX. ISODINIT		41															1	1	19	17	17	19	24
292	V.M.	16/nov./06	F	1955	51	29	1	44			123		1	3	6	200/100	200	100	140/80	140	80	RANOLIP		66	0	55	55	55	53	55	92		59	60	59	54	56		1	1	14	13	25	0	11				36
293	L.I.	12/mai./06	M	1956	50	33	1	46	3		116	111	0											68															1	1	24	24	24	25	21
294	M.C.	16/nov./06	M	1978	28	27	1	38	4	1	96		0											63																	29	14	17	13	30
295	P.S.	17/nov./06	M	1949	57	35	1	49	8		118	111	1	3	6	190/120	190	120	160/100	160	100	CAPTOPRIL. FUROSEMID		69															1	1	21	18	19	20	25
296	O.S.	21/nov./06	F	1953	53	27	1	41			91	106	1	2	10	170/115	170	115	130/80	130	80	TRITACE. TERTENSIF. PREDUCTAL. BETALAK. XANAX. LEXOTANIL. DISTONOCALM		58																	24	14	21	21	25
297	C.R.		F	1960	46	40	1	49	5		128	118	1	2	15	170/110	170	110	145/95	145	95	METOPROLOL. DIURETICE		61															1	1	28
298	P.Z.	20/nov./06	M	1949	57	32	1	45	3	1	120	112	1	3	1	200/120	200	120	150/100	150	100	ACCUPRO. METOPROLOL. DOXASIN		58															1	1	23	18	21	20	28
299	S.L.	22/nov./06	M	1977	29	56	1	50	6	2	129	123	1	2	1	150/110	150	110	140/95	140	95			90	91	102	104	101	105	0	95	94	143	140	143	146			1	1	18	14	19	17	19				35
300	S.C.	22/nov./06	M	1989	17	17	1	33	2	1+2	77	83	0											84	76	72	75	72	70	71	85	76	72	76	72	70	71		1		16	16	14	17	18				8
301	B.R.	23/nov./06	F	1959	47	37	1	38	4		124	124	0									FENOBARBITAL. CARBOMEZAPINA		84															1		21	17	13	15	23
302	H.M.	23/nov./06	M	1942	64	21	0	37	1	0	89		1	2	15	160/110	160	110	120/70	120	70	PRESTARIUM. CONCOR. ASPACARDIN. TROMBO ASS. SINTRON		73	70	67	67	67	64	0	91	75	69	69	70	67			1	1	23	16	26	23	23				28
303	M.I.	12/sep./06	M	1946	60	30	1	42	5		107	108	1	3	2	180/130	180	130	150/100	150	100	ENALAPRIL. SIMVAR. INDOPAMIL		58															1	1	23	15	24	17	25
304	Z.V.	28/nov./06	M	1959	47	33	1	46	15	1	115	114	1	3	16	220/140	220	140	120/80	120	80	ENLAPRIL. INDOPAMID		80															1	1	26	13	17	19	28
305	S.A.	29/nov./06	F	1947	59	32	1	40	3		108	110	1	2	1	145/70	145	70	145/70	145	70			78	48	65	68	65	60	61											23	13	26	18	24				24
306	Z.M.	14/dec./06	M	1954	52	26	1	43	3	1	105	107	1	3	30	200/120	200	120	180/100	180	100	TERTENSIF. ACUPRO. EPILOK		63																1	22	21	20	20	25
307	M.M.		F	1953	52	27	1	33	2	1	88	105	1	2	2	160/90	160	90	140/80	140	80			60														1			20
308	M.P.	7/dec./06	M	1929	78	31	1	45			121		1	3	6	180/120	180	120	150/100	150	100			57																	20	12	20	21	21
309	V.C.	10/dec./06	F	1952	54	33	1	38	5	1	118	125	1	3	10	190/115	190	115	180/110	180	110	TERTENSIF. BETALAK. DELIALEX. DIOVAN		22	14	10	12	9	10	0	77	24	32	38	30	30				1	17	13	13	13	18				6
310	C.A.		M	1960	46	27	1	40			130	102	1	1	3									61															1	1	25
311	P.M.		M	1957	49	24	0	43	3		106	107	1	1	2	150/97	150	97	130/90	130	90	TERTENSIF. (LEXOTANIL. XANAX)		68							75	96	101	101	98	107	132		1		19								7
312	L.I.	31/mai./05	M	1952	54	32	1	44			126		1	3	10	200/105	200	105	150/95	150	95	FUROSEMID. IPATON. SPIRONO. SERETIDE		81	80	81	79	83	85	84	82	81	82	80	84	85	84			1	15	12	15	13	16				55
313	M.I.	7/iun./05	M	1954	52	28	1	45	0	0	105		0											73	70	67	68	67	68	0	80	70	68	69	68	69				1	31	21	33	31	30				68
314	M.T.	14/iun./05	M	1956	50	34	1	44	0	0	109		0											46	43	42	52	37	20	0	81	76	76	79	74	74				1	23	14	24	22	25				39
315	N.E.	14/iun./05	F	1941	65	27	1	36	0	0	117		1	3	4	200/100	200	100	160/90	160	90	TENAPRIL. METOPROLOL. CALMEGAN		58																1	24	16	15	17	27
316	L.M.	28/iun./05	F	1957	49	35	1	44	0	0	127		1	3	2	180/120	180	120	145/100	145	100	TERTENSIF. PROCTARIUM		73	34	60	53	62	70	0	94	88	86	85	88	84			1		18	10	14	21	18				7
317	I.S.	21/iun./05	M	1954	52	28	1	47	0	1	119		1	3	6	190/100	190	100	130/90	130	90	ENAP. TERTENSIF		75															1		26	14	18	15	30
318	S.O.	21/iun./05	M	1966	50	28	1	45	0	0	117		1	3	5	180/90	180	90	125/80	125	80			90	79	77	82	76	77	80	102	80	81	91	81	80	81		1		22	11	17	13	23				18
319	P.N.	23/iun./05	M	1954	52	27	1	41	0	0	115		0											72															1		24	15	21	19	26
320	M.N.	29/iun./05	F	1957	49	30	1	38	0	0	125		1	3	6	190/100	190	100	150/95	150	95	ENAP. BETOLOK. TERTENSIF		69	63	64	65	64	64	65	73	65	65	66	65	64	65			1	13	12	0	11	14				11
321	D.F.	27/iun./05	M	1936	70	36	1	45	0	0	129		0						140/80	140	80			56	49	53	52	53	54	60	69	51	61	59	61	63	71			1	16	16	16	14	16				31
322	C.A.	30/iun./05	F	1966	40	34	1	41	0	0	128		0									BECLOFORTE. VENTOLIN		74	68	70	69	69	70	0	74	69	70	70	70	71				1	12	12	0	12	12				4
323	S.P.	30/iun./05	M	1949	57	37	1	46	0	0	131		1	1					150/100	150	100	METOPROLOL. MANOPRIL. MILURIT		66																1	19	19	19	17	21
324	N.M.	28/iun./05	M	1951	55	38	1	44	0	0	132		1	3	4	200/105	200	105	150/95	150	95	CAPTOPRIL. DILTIAZEM. NEFRIX		49																1	26	14	21	0	27
325	N.C.	4/iul./05	F	1953	53	23	0	37	0	0	105		0						100/60	100	60	TIROXINA. HELEX. RUDOTEL		66	67	63	64	63	64	0	68	67	64	65	64	64				1	16	13	13	0	17				7
326	M.V.	5/iul./05	F	1934	72	28	1	41	0	0	118		1	3	12	195/105	195	105	150/95	150	95	ENAP. BLOXAN		61	57	58	60	58	57	0	62	57	59	61	58	58				1	13	13	15	13	13				51
327	B.G.	7/iul./05	M	1956	50	26	0	50	0	0	121		1	3		180/130	180	130	160/100	160	100			62																1	30	14	32	33	20
328	B.S.	14/iul./05	M	1953	53	27	1	47	0	0	124		1	3	20	200/110	200	110	150/90	150	90	TERTENSIF. RANALIP. NOVASC. NEBILET		63	58	58	58	59	58	57	70	59	59	61	61	58	57			1	13	13	0	12	13				15
329	V.I.	4/iul./05	F	1941	64	31	1	39	0	0	126		1	3	12	190/100	190	100						70																1	25	17	26	15	25
330	A.C.	13/iul./05	M	1960	46	31	1	45	0	0	135		1	2		160/100	160	100	140/80	140	80			61	57	59	59	59	60	58	64	58	60	61	60	62	58			1	17	14	12	12	18				18
331	R.A.	18/iul./05	F	1929	77	39	1	38	0	0	134		1	3	7	190/105	190	105	180/90	180	90	ENAP. BETALAK		61																1	24	26	24	19	21
332	M.N.	24/aug./05	M	1950	56	31	1	47	0	0	127		0											62	61	60	61	59	62	0	63	62	61	62	59	62			1		19	13	17	0	20				11
333	M.S.	25/aug./05	M	1953	53	33	1	52	0	0	128		0											81	83	80	84	78	78	75	85	84	81	85	80	78	75			1	16	13	16	0	17				12
334	T.D.	12/sep./05	M	1956	50	42	1	52	0	0	139		1	3	5	200/105	200	105	180/100	180	100			91																1	20	12	18	18	21
335	O.I.	26/sep./05	M	1947	59	41	1	50	0	0	137		1	3	11	190/100	190	100	155/95	155	95			77	76	77	76	78	75	71	82	84	80	78	82	77	71			1	20	12	17	36	23				16
336	M.L.	14/sep./05	M	1958	46	36	1	47	0	0	128		1	3	2	200/100	200	100	150/100	150	100			65															1		22	17	19	17	26
337	I.G.	28/sep./05	M	1975	31	37	1	47	0	0	129		0						140/90	140	90			99	64	84	79	86	83	83	117	98	95	100	99	90	87			1	25	15	25	20	24				20
338	S.G.	28/sep./05	M	1948	59	36	1	45	0	0	134		1	3	8	200/100	200	100	140/90	140	90	NIFEDIPINA. NEFIX		64																1	34	12	39	16	35
339	T.I.	5/oct./05	M	1952	54	30	1	42	0	0	102		0											73	0	67	68	66	69	70	78		68	71	66	70	71			1	15	15	0	0	14				5
340	L.L.	6/oct./05	F	1953	53	33	1	38	0	0	102		1	3	10	190/100	190	100	145/100	145	100	MANOPRIL. TERTENSIF. BETALAK. ISONAK		99	91	93	92	93	94	94	100	91	94	93	93	95	94			1	16	16	15	16	16				34
341	T.A.	10/oct./05	M	1948	57	36	1	47	0	0	128		1	3	6	250/140	250	140	150/100	150	100	TRANXENE. METOPROLOL. INDOPAMID. RANOLIP		56														1			21	16	16	0	22
342	H.A.	11/oct./05	M	1945	61	34	1	43	0	0	148		1	2		170/110	170	110	150/90	150	90			58	67	60	63	59	59	64	83	70	73	76	74	70	64	1			19	12	15	15	21				24
343	C.J.	11/oct./05	F	1960	46	48	1		0	0	139		1	2	1	175/100	175	100	140/90	140	90	FUROSEMID		74																1	47	23	53	26	40
344	C.G.	12/oct./05	F	1929	77	38	1	47	0	0	121		1	3	5	200/120	200	120	160/100	160	100			77	0	78	76	79	77	78	83		86	82	87	85	86			1	25	24	22	33	19				37
345	H.E.	13/oct./05	F	1959	47	45	1	39	0	0	124		0											80																1	32	15	47	55	30
346	F.L.	25/oct./05	F	1951	55	39	1	36	0	0	112		1	3		200/120	200	120	160/105	160	105	MANOPRIL. TERTENSIF. METOPROLOL. EUTHIROX		72	69	66	68	66	65	0	79	69	67	68	67	65		1			11	13	10	10	11				27
347	B.S.	15/dec./06	F	1955	51	31	1	47			121		0											55																	26	31	25	25	29
348	S.F.	13/dec./06	M	1959	47	38	1	48			128		0											29	34	30	30	31	24	0	77	79	72	74	72	60					27	18	26	29	18				10
349	S.I.	11/dec./06	M	1952	54	36	1	46			134		0											32	40	35	35	34	14	0	102	58	59	59	58	36					30	33	29	32	18
350	J.D.	28/dec./06	M	1926	80	26	1	44			114		1	3	17	190/110	190	110	145/75	145	75	METOPROLOL. NEFRIX. PROSTARIUM. ASPACARDIN		72	53	49	51	49	40	33	130	91	85	89	77	47	64		1		33	33	28	42	27				20
351	M.Z.	25/ian./07	M	1976	30	28	1	41	5	0	103	108	0											14	11	14	16	13	13	0	43	34	45	50	42	39				1	22	10	15	14	23				9
352	B.P.	30/ian./07	M	1957	49	27	1						0											63	57	56	78	11	11	7	166	140	152	159	26	23	17			1	165	1	87	26	51				7
353	S.A.	5/ian./07	M	1960	46	33	1	46	5	0	124	118	0									SERETIDE		97																1	14	13	14	13	15
354	G.A.	23/ian./07	F	1969	37	44	1	40	8	0	137	137	1	3	7	180/110	180	110	180/110	180	110			83																1	18	11	13	12	19
355	G.I.	5/ian./07	M	1932	75	36	1	43	8	0	135	120	1	3	15	180/100	180	100				NEOCRISTEPINE. DOXAZASIN		68															1	0	22	13	17	15	25
356	B.E.	9/ian./07	M	1942	64	35	1	46	5	0	125	115	1	3	3	180/110	180	110	160/110	160	110	PROKRIAM. ISODINIT. DIUREX		67																1	22	14	18	18	24
357	M.M.	13/feb./07	M	1946	60	37	1	53	8	0	132	116	1	2	12	170/110	170	110	150/90	150	90	INDOPAMID. ZEFENOPRIL. PENTOXIFILIN		52	29	41	45	34	42	0	126	85	105	113	88	99				1	28	13	30	28	25				49
358	C.N.	11/ian./07	M	1951	55	30	1	43	3	0	115	109	0						135/70	135	70	GLIBOMET		61																1	24	22	23	27	23
359	M.L.	10/ian./07	M	1969	37	32	1	49	5	0	125	118	1	1	1	140/85	140	85	135/80	135	80			47	30	26	25	24	32	38	79	58	62	61	62	65	77			1	22	14	23	20	20				61
360	G.I.	22/feb./07	M	1952	54	37	1	46			132		0			140/90	140	90						26	17	20	22	15	16	15	74	51	65	67	58	62	57				20	19	18	25	19				46
361	B.M.	23/ian./07	M	1975	31	31	1	44	5	0	108	110	1	1	1				155/80	155	80			71																1	22	14	17	15	26
362	T.V.	24/ian./07	M	1946	60	25	0	40	3	0	107	107	1	3	14	230/120	230	120	155/85	155	85	TERTENSIF. METOPROLOL		58																1	19	12	14	13	22
363	S.O.	2/feb./07	F	1931	75	32	1	38	3	0	115	113	1	3	4	190/90	190	90	147/84	147	84	CIBACEN. ISOPTIN		33	30	28	30	25	23	0	83	77	78	80	73	88			1		18	13	18	16	19				9
364	M.C.	18/ian./07	M	1954	53	33	1	48	15	0	129	113	1	3	3	180/115	180	115	140/95	140	95	EPILOK. CO APROVEL. LERIPID		73																1	25	12	16	12	27
365	F.F.	25/ian./07	M	1941	65	28	1	45	0	0	107	110	1	1	4	145/90	145	90	130/80	130	80	CONCOR. ASPERTER		65																1	25	28	26	39	22
366	C.I.	18/ian./07	M	1949	57	27	1	43	3	0	101	106	1	1	2	150/95	150	95	130/80	130	80	TRITACE. INDOPAMID		2	1	3	4	1	1	3	8	2	24	26	11	6	2			1	20	15	21	13	20				14
367	M.P.	23/ian./07	M	1923	83	27	0	42	3	0	105	110	1	3	7	190/100	190	100	140/70	140	70	ENALAPRIL. ISODINIT		41	59	43	35	50	41	61	70	60	60	59	60	58	62			1	26	28	28	21	23				5
368	I.D.	19/ian./07	M	1950	56						157	162	1	3	8	250/140	250	140	160/90	160	90	METOPROLOL. INDOPAMID. TOMSILOSIN. ASPIRINA. SIMVASTATIN		94	90	78	80	78	64	0	146	140	144	143	150	137				1	24	22	25	25	23				20
369	N.I.	9/ian./07	M	1949	57	42	1	47	5	0	130	127	1	2	3	160/90	160	90	140/80	140	80	TANAKAN. ASPERTER. DILATAN. PROSTARIUM. DIUREX. CARNEDOLOL		58	35	41	45	38	32	23	103	72	93	97	90	63	52				22	16	23	18	23				37
370	F.M.	14/feb./07	F	1946	61	50	1	45			148	158	1	3	25	250/110	250	110	150/85	150	85	CORDANONE. ENALAPRIL. CONCOR. NEFRIX. NIFEDIPIN. ASPIRINA		44	65	62	58	71	59	68	118	94	102	98	116	75	98				15	13	16	15	15				14
371	P.E.	31/ian./07	F	1939	67			51	10		153		1	3	9	240/120	240	120				GOPTEN. NEFRIX		55	0	44	48	31	32	39	129		112	115	97	81	75				18	17	17	15	19				22
372	H.I.	7/mar./07	M	1948	58	50	1	50	6		153	136	1	1	1	150/90	150	90	130/80	130	80	NEBULET. ASPERTER. CORDORONE. SPIRIVA. CELOXEM. SINTRON		88	82	84	84	83	86	89	95	86	88	87	87	89	91				33	18	35	36	23				55
373	N.G.	9/feb./07	M	1975	31	29	1	48			100		0						125/70	125	70			16	15	20	22	19	17	28	57	16	68	75	66	46	23			1	25	27	24	29	20				23
374	E.P.	12/mar./07	F	1939	67	30	1	40	5	0	128	126	1	2	3	170/100	170	100	150/90	150	90	XANAX. STILOUX. FLUOROXAMIN		76	82	77	80	74	72	75	78	82	79	81	76	75	75			1	25	26	23	40	26				8
375	I.S.	2/feb./07	M	1967	39	35	1	45			130	133	1	1	3	150/100	150	100	120/80	120	80	XANAX. EXTRAVERAL. RANITIDINA		71															1	1	27	21	27	28	29
376	C.C.	3/feb./07	M	1947	59	39	1	51		0	127	125	0						100/60	100	60	ANTIDIABETICE ORALE. XIOFOR. CRESTOR. ASPIRINA		85																1	16	14	15	18	18
377	B.V.	26/feb./07	M	1940	66	31	1	44			101		1	2	12	170/100	170	100	130/70	130	70	NEBILET. RANIPRIL. SIMVASTATIN. GINGKOBILOBA		54															1		21	19	20	23	22
378	C.S.	5/feb./07	M	1967	40	33	1	45			112		1	1	0.08	150/100	150	100	140/95	140	95	CAPTOPRIL		71															1		23	15	21	20	27
379	B.M.	6/feb./07	F	1950	56	34	1	41			122	126	1	2	3	160/110	160	110	160/90	160	90			18	27	18	22	14	15	16	63	85	52	61	31	32	25		1	1	16	11	15	13	17				24
380	R.F.	7/feb./07	M	1972	34	31	1	49	5	0	113	107	0						130/80	130	80			15		12	19	11	10	14	60		31	37	27	21	45			1	15	11	14	11	16				8
381	T.N.		M	1970	37	37	1	42		0	124	111	1	2	15	160/120	160	120	120/170	120	170										70	63	62	63	62	62			1	1									34
382	A.I.		M	1945	62	43	1	56	8	0	146	129	1	1	3	140/90	140	90	137/87	137	87																		1
383	B.N.	6/mar./07	M	1958	49	26	1	37	3	0	101	100	1	1	3	140/95	140	95	120/70	120	70			76																1	21	13	15	13	23
384	T.I.		M	1963	43	36	1	45		0	111	121	1	1	2	140/100	140	100	130/80	130	80																		1	1
385	A.M.	9/feb./07	F	1939	67	30	1	46	5	0	110	115	1	3	8	220/120	220	120	180/100	180	100	LAKREN. DIURETICE. IEC		50																1	23	13	20	11	25
386	Z.V.	12/feb./07	M	1951	56	31	1	46	5	0	115	108	1	3	4	180/105	180	105	135/90	135	90	BETOLOK. TRITACE. TANKAN. WELBRUTIN. SERMION		67																1	25	18	24	19	27
387	P.E.	12/feb./07	F	1955	51	39	1	46	5	0	110	112	1	2	2	160/100	160	100	150/95	150	95			26	17	18	17	18	19	22	60	40	46	43	46	47	51			1	18	13	15	14	19				14
388	H.V.		F	1947	59	31	1	37		0	104		1	3	13	220/110	220	110	130/70	130	70	LOKREN. ACCUPR. NORVASC. ASPERTER		70																1
389	R.P.		M	1939	67	32	1	40		0	113		1	3	7	180/90	180	90	115/90	115	90	TERTENSIF SR. SORTIS. BETOLOK ZIK. SINTRON		60															1	1	20-30 SEC
390	B.V.	16/feb./07	M	1967	39	40	1	49		0	150	120	1	2	2 SAPT.	160/80	160	80	135/80	135	80			33	18	18	17	17	23	12	82	61	60	59	58	67	54		1		17	10	15	0	17				13
391	L.V.	17/feb./07	M	1953	54	19	0	36	0	0	77	90	0			140/90	140	90	110/70	110	70			75	62	64	69	64	61	58	97	66	77	88	80	64	60		1		24	0	19	0	26				11
392	K.I.	19/feb./07	M	1956	50	48	1	55	10	0	150	132	1	3	16	250/150	250	150	180/120	180	120	IEC. DIURETICE		9	0	59	74	25	0	0	65		159	161	123					1	17	14	20	17	16				29
393	D.F.	19/feb./07	M	1967	39	32	1						0											80																	13	12	0	11	15
394	S.D.	20/feb./07	M	1972	34	33	1	43		0	124	124	1	2	2	160/100	160	100	130/75	130	75	SORTIS. MELIPRAL. TROMBO ASS. COPROVEL		57															1	1	28	26	28	29	20
395	S.A.	20/feb./07	M	1957	49	31	1	46	5	0	122	108	1	2	8	160/100	160	100	160/100	160	100	BEKLOK. TERTENSIF		24	20	20	18	20	20	18	57	49	46	46	46	46	36			1	20	14	17	17	21				15
396	B.I.	21/feb./07	M	1951	55	31	1	53			112	123	0									SINTRON. DIUREX. DIGOXIN		33	31	29	26	32	32	27	91	66	76	76	77	81	51			1	29	25	27	40	16				15
397	L.M.		M	1959	47	49	1	46		0	150	100	1	2	6	174/90	174	90	140/80	140	80			80															1	1	10 SEC
398	B.I.	24/feb./07	M	1959	47	38	1	46			127	105	1	2	6	170/100	170	100	140/90	140	90	ACCUPRO. LOKREN. ANTOHEXAL		49															1	1	19	14	14	14	23
399	N.C.	26/feb./07	M	1966	40	33	1						1	3	2	260/140	260	140	140/80	140	80	TERTENSIF. ENALAPRIL		19	19	3	3	3	1	1	160	75	30	26	44	10	3		1	1	20	10	14	12	21				29
400	S.M.	28/feb./07	F	1951	55	28	1	38		1	98	111	1	3	7	180/100	180	100	155/100	155	100	TERTENSIF		47	74	53	55	55	47	41	126	131	120	126	115	107	96			1	16	12	19	13	15				14
401	M.E.		M	1943	63	35	1	46	5	0	115	125	1	3	7	280/105	280	105	160/100	160	100	CAPTOPRIL. ISODINIT									67	67	67	67	64	67			1	1									41
402	I.V.		F	1944	62	36	1	35	5	0	112	129	1	3	12	200/110	200	110	130/80	130	80	BILOBIL																		1
403	M.O.	10/mar./07	M	1966	41	29	1	43	2	0	103	109	1	1								0		56																	22	21	20	21	24
404	O.S.	6/mar./07	M	1956	51	28	1	43	2	0	101	102	1	3	7	180/100	180	100	130/70	130	70	TERTENSIF. IEC. ANTICOAGULANT. BIROXERAL		10	8	9	7	9	10	11	36	24	23	21	24	26	21			1	21	15	19	18	22				22
405	D.G.		M	1958	48	29	1	41		0	109	106	0						130/70	130	70	SPIRIVA. DIGOXIN. DIUREX. DILTIAZEM. THEOTARD. ASPIRINA									114	108	109	110	108	108	109		1	1									27
406	C.G.		M	1977	29	30	1	43	2	1	101	107	1	1	8	140/90	140	90	127/80	127	80										91	74	72	74	71	68	69			1									25
407	P.Z.	30/mar./07	M	1939	67	28	1	41	5	0	104	108	1	3	40	180/120	180	120	135/95	135	95	BETOLOK. TROMBO ASS. TANAKAN. SINTRON. TRICEPTAL		62	64	64	65	63	64	0	74	67	67	73	63	64				1	23	14	23	16	23				16
408	T.N.	27/mar./07	M	1947	59	26	0	39		0	100	102	1	2	4	160/100	160	100	130/90	130	90	TERTENSIF. PRESTARIUM. BILOBIL. BETOSERC		5	4	4	2	4	5		10	11	10	7	11	15			1	1	14	13	13	10	15				20
409	N.G.	29/mar./07	M	1957	49	32	1	46		0	108	110	1	3	12	210/100	210	100	140/90	140	90	ZEMEN. LIPONTHYL		73	59	63	65	61	60	60	74	60	64	66	61	60	60		1	1	13	12	13	13	14				22
410	R.C.	27/mar./07	M	1979	27	33	1	44		2014-01-02	116	124	0									MOLDAMIN		71															1	1	31	22	32	35	26
411	B.M.	4/apr./07	M	1986	21	29	1	45	3	2014-01-02	110	108	0									RANITIDINA		93	87	87	90	87	88	0	99	90	90	92	89	91				1	27	16	28	26	18				78
412	G.E.	26/mar./07	M	1937	69	30	1	39	3	0	102	110	0						120/70	120	70	BEKSERC. ENTIROX. CA		58	48	51	51	51	0	0	78	48	55	59	42				1		24	16	21	16	25				8
413	B.M.	10/apr./07	M	1946	60	29	1	38		0	110	112	1	3	15	230/130	230	130	150/95	150	95	EPILOK. TERTENSIF. PRESTARIUM. TANAKAN. ASPERTER		60															1		14	13	14	17	14
414	M.C.	12/apr./07	F	1938	69	33	1	37		2	114	121	1	3	9	240/110	240	110				NEBILAT. TANAKAN. ASPERTER. SINVASTATIN. AMTAPIDINA		63															1		15	11	14	15	15
415	D.S.	16/apr./07	F	1948	58	35	1	40		1	108	128	1	3	10	200/110	200	110	160/110	160	110	PREDUCTAL. CONCOR. AMLOHEXAL		54														1	1	1	23	14	18	17	26
416	T.R.	13/apr./07	M	1970	30	27	1	43	3	0	98	105	0											62														1			22	13	17	12	23
417	K.S.	16/apr./07	M	1952	55	33	1	41		0	117	114	1	2	2014-02-03	160/100	160	100	115/85	115	85	INDOPAMID. XANAX. LIRINOPRIL		63	56	61	63	58	60	58	64	58	63	66	58	60	58		1	1	21	14	23	20	21				16
418	S.D.	18/apr./07	M	1968	38	28	0	42			101		0			138/92	138	92	125/75	125	75	OMEZ																1	1	1	23	19	19	23	26
419	B.V.	23/apr./07	F	1955	51	39	1	44		1	124	113	1	3	15	230/140	230	140	150/90	150	90	TERTENSIF. LOKREN. TROMBO ASS		67															1	1	19	14	15	20	21
420	F.C.	6/mai./07	M	1968	38	34	1	47	5	0	125	115	0		1				120/70	120	70			93	62	67	69	66	65	63	108	65	75	78	73	66	64		1	1	16	15	15	16	20				48.2
421	B.M.		F	1950	57	26	0	39	5	0	104	104	1	1	13	130/100	130	100	120/80	120	80	NU																1		1
422	B.L.	22/apr./07	M	1973	33	27	1	43			105	108	0			140/80	140	80	135/75	135	75	0		71															1	1	25	18	25	23	27
423	G.A.	21/mai./07	F	1949	58	47	1	42		0	123	132	1	3	15	200/120	200	120	140/90	140	90	NITROMINT		68		68	67	69	68		78		72	70	72	70			1	1	16	15	16	15	14				20
424	T.A.	22/mai./07	M	1980	26	32	1	43			105	112	0			110/75	110	75						67															1	1	24	17	21	19	25
425	V.N.	24/mai./07	M	1958	48	43	1	48			129	132	1	1	1	150/100	150	100	120/80	120	80			68															1	1	19	15	19	18	20
426	R.L.	20/apr./07	M	1960	47	36	1	50		2	127	125	0									DIACORDIN. SERETIDE. TEOTARD. BROMHEXIN		89															1	1	29	19	23	23	32
427	B.M.	20/apr./07	M	1964	43	41	1	46			129	134	1	3	15	220/110	220	110	160/110	160	110			70	59	61	63	60	61		73	62	62	64	60	62			1		18	13	14	29	19				22
428	S.L.	24/apr./07	F	1960	46	35	1	38			109	111	1	3	2	210/150	210	150	160/115	160	115	METOPROLOL. VERAPAMIL. ASPACARDIN. SPIRIVA. BECLOFORTE		71	74	69	68	68	73	73	72	76	71	70	71	73	73	1	1	1	18	14	19	15	19				58
429	L.I.	31/mai./07	F	1960	47	48	1	50	5	0	150	152	1	2	1 LUNA	160/90	160	90	145/95	145	95	CAPTOPRIL		69																1	14	13	12	13	16
430	N.M.	25/apr./07	M	1962	44	30	1	46		0	110	114	1	1	1 LUNA	135/95	135	95	130/60	130	60	0		53															1	1	20	11	13	11	20
431	R.T.	2/mai./07	F	1935	71	24	0	38			88	103	1	3	20	240/140	240	140	170/80	170	80	ENAP. SINTRON. DILATAN		50																	22	19	17	0	23
432	B.C.	7/mai./07	F	1949	57	36	1	39		0	110	115	1	3	27	210/140	210	140	150/90	150	90	ASPACARDIN. ASPERTER. FUROSEMID. SPIRONOLACTONA		62	66	63	62	64	64	65	65	67	65	65	65	65	66		1	0	25	16	25	15	24				11
433	F.A.	6/iun./07	F	1944	65	39	1	44	6	0	129	135	1	3	9	220/70	220	70	170/95	170	95	CRESTOR. TERTENSIF. ENALAPRIL		58		52	55	51	51		53		54	56	53	53				1	21	15	23	20	22				34
434	B.C.	25/apr./07	M	1939	68	42	1	45			145	135	1	3	37	210/105	210	105	157/80	157	80	TRITACE. FUROSEMID. ASPERTER. DETROLEX. GLIBONET. MEGNAN. SPIRIVA. APROVEL		91	82	85	86	85	81	81	95	83	87	89	86	81	81		1		19	0	19	18	19				27
435	G.V.	14/mai./07	F	1949	58	36	1	36		0	99	110	1	1	10	155/110	155	110	130/90	130	90			75															1	1	19	15	18	16	23
436	S.M.	4/mai./07	F	1957	49	42					126	132	0						100/70	100	70			93		85	85	84	86	85	103		89	90	88	88	86		1		15	11	29	15	24				73
437	O.A.	7/mai./07	M	1976	30	21	0	37	2	1	81	95	0											60																1	23	13	15	17	24
438	D.I.	8/mai./07	M	1972	35	34	1	48			124	124	1	3	15	180/120	180	120	120/80	120	80	CIBACEN TERTENSIF		70														1			25	11	15	20	26
439	M.M.	29/mai./07	F	1948	58	24	0	35			89	105	1	3	6	190/110	190	110	140/100	140	100	TERTENSIF. TRITACE. CONCOR. TROMBO ASS		89														1			21	0	21	22	20
440	T.T.	6/iun./07	M	1940	66	31	1	44			106	108	1	2	8	160/110	160	110	140/90	140	90	PRESTARIUM. TROMBO ASS. TERTENSIF		49																1	21	15	19	19	22
441	O.N.	20/iun./07	M	1959	48	24	0	43			98	104	1	1	1	135/95	135	95	120/80	120	80			71															1	1	19	13	17	16	24
442	G.V.	25/sep./07	M	1987	20	21	0	38		1	85	95	0			100/75	100	75	100/75	100	75																		1	1	22	31	15	12	24
443	S.M.	28/mai./07	M	1944	62	32	1			2014-01-02			1	3	8	182/105	182	105	145/95	145	95	PRESTARIUM		98	78	76	76	77	75	63	118	80	79	81	79	79	64			1	27	15	27	30	21				42
444	B.N.	12/iun./07	M	1954	53	42	1	48			131	105	0						140/85	140	85			70															1		20	17	21	20	18
445	N.L.	19/mai./07	F	1953	53	38	1	42			123	120	0						140/80	140	80			78															1	1	26	17	29	26	24
446	L.L.	18/mai./07	F	1948	58	30	1	37			113	112	1	2	7	170/90	170	90	120/80	120	80	TERTENSIF. PECUDIT		60	47	60	60	60	62	56	65	49	61	61	61	64	56			1	31	17	33	27	19				11
447	T.M.	18/iun./07	F	1947	59	26	1	36		0	97	115	1	3	7.5	220/100	220	100	160/90	160	90	GOPTEN. LOKREN. OLICARD. DIURETIN. ASPERTER		87	71	75	77	75	73		102	72	80	82	80	76	0	1	1		22	12	23	16	22				16
448	T.C.	27/iun./07	M	1948	59	25	0	41			95	98	1	3	20	220/120	220	120	140/78	140	78	TERTENSIF. PRESTARIUM. PLAVIX. NORVASC		81	66	69	70	67	67	0	85	71	73	75	70	69	0		1	1	38	39	41	43	22				28
449	P.D.	24/mai./07	M	1956	50	35	1	46	5	0	134	121	1	1	1	140/95	140	95	120/85	120	85	SERETIDE. TEOTARD		86		77	78	76	73	78	88		81	82	81	75	79		1	1	22	18	22	18	23				30
450	D.S.	3/iul./07	F	1948	58	41	1	46	5	0	123	142	1	3	9	180/110	180	110	140/95	140	95	EGILOK. TERTENSIF		78																1	17	15	16	17	19
451	R.C.	4/iun./07	M	1964	42	31	1	47	3		107	108	1	3	2	190/100	190	100	140/80	140	80			79	70	70	74	69	69	69	81	71	71	75	69	70	69			1	20	17	18	17	21				17
452	P.I.	1/iun./07	M	1972	35	31	1	43		0	103	109	0											65	63	64	63	63	67	67	70	64	65	65	64	68	67		1	1	24	16	24	19	26				9
453	B.G.	5/iun./07	M	1951	56	37	1	50			131	115	1	1	4				145/90	145	90	PIAFEN		72															1	1	20	19	20	19	17
454	B.M.	9/iul./07	F	1955	51	36	1	43			120	110	1	3	3	240/140	240	140	180/140	180	140	INDOPAMID. ASPERTER. INDOMETACIN. CAPTOPRIL		65															1	1	22	17	22	23	22
455	P.I.	23/iun./07	M	1974	32	26	1	42	2		94	110	1	1					120/70	120	70			61																1	24	24	22	26	26
456	P.V.	4/iun./07	M	1950	57	32	1	46	3	0	109	109	1	2	2	160/100	160	100	140/70	140	70			85																1	21	13	17	16	25
457	I.N.	30/mai./07	M	1965	45	38	1	46	5	0	127	127	0			140/80	140	80	120/70	120	70			86																	22	0	0	0	22
458	M.C.	3/iul./07	M	1971	36	33	1	45	3	0	114	116	0			135/80	135	80	135/80	135	80			70															1	1	21	16	19	25	23
459	M.I.	2/iun./07	M	1954	53	35	1	48		1	120	115	1	3	5	190/95	190	95	140/90	140	90			60															1	1	24	17	22	19	26
460	G.E.	11/iun./07	M	1947	59	24	1	41	2	0	104	109	1	2	4	170/100	170	100	120/80	120	80	BETAXOLOL. RONESTATIN		81	67	68	72	64	63		86	68	71	76	65	63			1	1	23	20	15	0	24				28
461	K.C.	29/mai./07	F	1960	46	56	1						1	3	10	230/160	230	160	150/90	150	90	DILTIAZEM. SIMVASTATIN		83	75	76	78	75	73	73	85	75	77	80	76	73	73				19	19	17	15	19				8.2
462	H.N.	27/apr./07	M	1954	52								0											89	0	91	87	94	91	78	106	0	112	103	118	115	86				16	16	19	15	14				30
463	G.E.	25/sep./07	M	1947	59	25	0						1	2	4	170/100	170	100	130/80	130	80	LOKREN. DIOVAN. SORTIS		60																1	27	25	25	28	29
464	P.A.	13/nov./07	M	1946	61	36	1						1	1	16	150/105	150	105	135/85	135	85	LERIDIP		78	59	61	62	59	63	57	112	64	73	73	73	74	58	0		1	24	19	23	25	22				14
465	M.C.	22/oct./07	M	1955	52	28	1	43	2	0	95	98	0			135/90	135	90	135/80	135	80	BETALOK. PRESTARIUM. SIMVASTATIN. LYPANTIL		67	71	65	67	65	64	62	68	71	76	68	82	64	62	1		1	20	12	18	25	21				28
466	F.L.	22/oct./07	F	1958	49	35	1	42	2	0	109	131	1	1	3	138/95	138	95	130/90	130	90	0		63														1		1	19	12	15	15	21
467	P.L.	10/oct./07	M	1956	51	34	1	44			110	109	0											92	0	70	76	59	67	87	111	0	124	140	92	94	99		1	1	23	19	23	27	19				31
468	P.M.	29/oct./07	F	1958	48	34	1	43	2	0	11	119	1	3	6	185/110	185	110	130/90	130	90	CONCOR. NOLIPREL. CELEBREX		67																1	23	17	22	18	25
469	B.I.	31/oct./07	M	1964	43	32	1	46	2	0	114	118	1	3	2	190/130	190	130	150/110	150	110	TRITACE. NEBULET. TERTENSIF. NORVAX		80	55	61	60	61	66	0	129	83	92	98	89	94	0			1	25	0	25	0	25				22
470	S.V.	8/oct./07	M	1969	38	45	1	48			148		1	2		160/95	160	95	140/80	140	80			95															1	1	22	18	23	20	22
471	C.P.	29/oct./07	M	1950	57	40	1	50	5	0	127	115	1	1		140/80	140	80	140/80	140	80			0	0	86	83	98	70	81	0	0	150	139	155	113	104			1	23	18	24	23	23				37
472	S.C.	23/oct./07	F	1934	73	37	1	39	2	0	121	124	1	3	20	200/110	200	110	140/80	140	80	CONCOR. ENAP. SIMVACARD. OLICARD. SERMION		56															1	1	18	14	17	17	20
473	C.C.	15/oct./07	M	1957	50	37	1	44			126	124	1	2	1	160/90	160	90	110/70	110	70	DIUREX. DILSEM		80																	20	12	18	15	20
474	P.I.	11/oct./07	M	1966	41	42	1	45	5	0	130	114	1	1	1	140/80	140	80	130/80	130	80	0		73																1	16	18	14	18	20
475	I.E.	10/oct./07	F	1934	71	25	0	41		2014-01-02	81		0											77															1	1	20	26	19	21	22
476	O.D.	2/nov./07	M	1966	41	30	1	46	2	1	108		0						120/70	120	70			75														1		1	18	0	17	14	20
477	D.G.	15/oct./07	M	1943	64		1	55			149		0									SIOFOR		74																1	20	14	17	20	22
478	S.F.	5/dec./07	F	1945	62	34	1	43					1	3	20	190/100	190	100	135/80	135	80	ATENOLOL. LERIDIP. LYPANTIL. FUROSEMID		73																1	18	12	14	15	18
479	V.M.	17/oct./07	F	1953	53	32	1	38	2	0	99	117	1	2	1	170/110	170	110	155/90	155	90	TERTENSIF. ENALAPRIL		94	77	84	84	84	81	0	97	78	85	85	86	83	0	1		1	20	16	17	11	21				12
480	E.G.	26/sep./07	M	1968	38	39	1	54			134	131	1	1	20	150/100	150	100	120/85	120	85	TERTENSIF. CONCOR. SORTIS. DIOVAN		75	64	71	69	70	75	78	78	65	72	71	71	76	79		1	1	17	13	17	13	19				19
481	B.I.	1/oct./07	M	1953	54	26	0	38			94	100	1	2	2	170/110	170	110				CARVEDILOL. AMEOXENAL. RANOLIP		58															1	1	22	24	18	19	24
482	J.M.	8/oct./07	F	1950	56	35	1	38	2	0	114	116	1	3	12	230/120	230	120	130/70	130	70	RICARDIS. CONCOR. TERTENSIF. TROMBO ASS		49	47	44	45	42	45	49	87	78	76	77	72	78	95			1	18	14	18	17	19				23
483	C.V.	15/oct./07	M	1941	66	32	1	45			120	122	1	1	3	145/100	145	100	145/85	145	85	PRESTARIUM. IZODINIT		78	65	62	66	58	61	0	88	68	65	70	60	62	0		1	1	38	34	28	43	18				52
484	C.P.	3/sep./07	M	1950	57	37	1	49	3	0	127	117	1	3	2	191/110	191	110	140/80	140	80	PRESTARIUM		69															1	1	21	16	21	22	21
485	T.I.	7/aug./07	F	1946	61	36	1	39		0	115	135	1	3	20	220/120	220	120	140/90	140	90	FUROSEMID. PREDUCTAL. DIOVAN. SORTIS. NITROGLICERINA. TROMBOSTOP. AMILOPIDINA		86	79	80	84	79	79	85									1	1	18	13	15	27	19				12
486	C.A.	2/aug./07	M	1976	31	30	1	50		0	114	116	0			125/80	125	80						85	80	77	79	76	73	110	110	107	101	90	110	92	169		1	1	25	13	27	23	23				15
487	L.S.	6/nov./07	M	1953	54	27	0	42	2	0	100	108	0			140/100	140	100	120/70	120	70			70	61	61	62	61	63	0	78	63	63	65	62	63	0		1	1	22	16	19	19	25				19
488	T.P.	24/sep./07	M	1943	64	39	1	49	3	0	126	121	1	3	7	210/100	210	100	160/90	160	90	ATENOLOL. ASPIRINA		67	65	63	66	61	64	0	70	66	64	70	62	64	0			1	25	37	27	28	20				22
489	R.N.	10/sep./07	M	1951	55	35	1	47			121	108	1	2	5	165/130	165	130	140/90	140	90	STATINA		89															1	1	22	19	24	17	22
490	T.M.	6/sep./07	F	1944	63	31	1	39	3	0	117	119	1	3	17	195/110	195	110	120/80	120	80	NOLIPREL. DILTIAZEM		114	67	73	78	71	71	0	148	67	76	80	73	73	0			1	23	24	24	22	23				10
491	C.E.	20/sep./07	M	1946	61	29	1	41	2	0	109	103	0											78																1	22	17	21	20	25
492	S.I.	12/sep./07	M	1954	54	38	1	51	5	0	140	134	1	2	7	165/110	165	110	140/90	140	90	NIFEDIPINA		60																1	18	13	19	16	21
493	G.M.	14/iul./07	F	1953	54	37	1	40			114	124	1	2	3 SAPT	170/100	170	100				RAVEL		75	31	57	59	65	42	56	105	72	116	126	120	91	94				18	12	16	14	20				12
494	I.E.	13/iul./07	F	1956	50	26	0	37		1	88	100	1	3	10	190/100	190	100	70/120	120	120	ENTIROX. CRETOR. CLARITINE. ROMUDAL		55	39	45	49	43	41	40	84	65	70	74	67	66	66			0	19	15	18	18	19				22
495	S.I.	18/iul./07	M	1965	42	47	1	56	5	0	146	138	1	3	5	180/100	180	100	140/90	140	90																		1	1	18	20	16	17	21
496	V.A.	16/iul./07	M	1939	68	28	1	44	3	0	107	108	0			135/70	135	70	130/75	130	75	0		64																1	21	16	24	22	20
497	B.C.	12/sep./07	M	1968	39	37	1	48	3	0	126	118	1	2	3	166/144	166	144	150/100	150	100			120	82	125	137	122	80	83	181	83	168	185	164	81	83			1	16	14	14	12	18				5
498	M.M.	20/iul./07	M	1975	32	28	1	43	2	0	107	103	0						120/70	120	70			71															1	1	26	20	27	27	16
499	S.A.	21/iul./07	M	1978	29	28		41	2	0	94	110	0			120/80	120	80	120/70	120	70	0		105																1	19	11	16	16	20
500	P.O.	27/iul./07	M	1972	34	37	1	47	5	0	133	119	1	2	2	160/95	160	95	155/100	155	100	0		64															1		19	14	18	17	22
501	T.I.	4/iul./07	M	1958	48	44	1	47	2	0	130	123	1	2	4	160/120	160	120	160/110	160	110	TERTENSIV																		1	20	13	18	15	20
502	M.R.	20/iun./07	M	1959	48	58	1	56	8	0	155	168	1	3	4	180/110	180	110	150/80	150	80	3 MEDICAMENTE - NU STIE																		1	13	0	11	0	14
503	C.S.	18/iun./07	F	1962	44	50	1	49			131	134	1	3	2014-05-06	220/120	220	120	140/80	140	80	RANOLIP. LOKREM. TERTENSIF		70															1	1	20	16	21	16	21
504	T.E.	28/sep./07	F	1945	62	26	0	37			87	97	1	3	3	180/105	180	105	140/70	140	70	NOLIPREL. METOPROLOL. AURONAL. BILOBIL. SIMVACARD. FORAMAX. TOROSIN		63																	23	21	23	24	22
505	S.C.	7/iul./07	F	1957	49	34	1	38	3	0	107	119	0			130/85	130	85	120/80	120	80	0		73																1	23	11	20	17	23
506	M.I.	12/iul./07	F	1953	54	26	0	37			90	101	0											79																1	26	36	27	28	21
507	B.S.	29/iun./07	M	1951	55	27							0			125/70	125	70	115/60	115	60	0		62																1	25	21	25	25	26
508	S.D.	11/iul./07	F	1955	52	52	1	37			126	160	1	2	6	170/100	170	100	145/85	145	85	PREDUCTAL. TERTENSIF. ENALAPRIL. ASPERTER		63															1	1	21	14	18	16	23
509	A.D.	16/iul./07	F	1964	43	35	1	38	3	0	115	137	0			130/90	130	90	130/75	130	75	DETRALEX		86	75	79	83	76	81	84	91	75	81	86	78	81	85			1	18	13	16	13	20				17
510	I.I.	11/iul./07	M	1954	52	28	1	42	2	2	109	101	1	1	2	150/90	150	90	130/80	130	80				66	72	72	73	70			74	79	80	79	75				1	31	26	32	35	15				68
511	C.N.	9/iul./07	M	1954	53	30	1	44			111	108	1	3	2014-07-08	180/110	180	110	140/80	140	80			81	73	75	77	73	70	70	97	77	85	90	82	71	70		1	1	21	17	21	22	23				9
512	H.S.	17/iul./07	F	1955	52	30	1	37		0	103	105	1	3	10	180/120	180	120	130/80	130	80	LOKREN. TONOLYSIN. INDOPAMID. SIN. ASPERTER		85	68	61	55	67	59		108	72	76	77	77	73			1		18	14	16	13	19				27
513	V.L.	20/iun./07	M	1952	54	29	1	38	3	0	105	111	0						120/180	120	180	SERAKEL. SERTRALINA. LIPANTYL. SERETIDE		95	79	84	84	84	76		106	82	85	85	85	76				1	22	13	21	17	23				21
514	P.A.	19/iul./07	F	1955	51	36	1	38	3	0	111	139	1	3	9	230/130	230	130	120/70	120	70	IEC. BISOPROLOL		63																1	20	10	19	16	21
515	M.C.	25/iun./07	M	1966	41	25	0	43	2	0	100	99	1	2	1	160/100	160	100	140/100	140	100			82	77	84	88	86	77	75	86	78	87	92	87	77	75			1	20	11	18	17	22				18
516	P.T.	25/iul./07	M	1963	44	31	1	42	2	0	110	110	0			120/190	120	190	120/190	120	190			74	60	59	64	58	58		82	61	62	69	62	58				1	24	13	23	20	25				14
517	L.M.	28/iun./07	M	1975	32	31	1	45	3	0-2	110	109	0			140/90	140	90	140/90	140	90	0		78																	19	14	17	17	23
518	M.D.	25/iun./07	M	1979	28	33	1	44	3	0	120	108	0		0	120/70	120	70	120/70	120	70	SERETIDE		105	90	95	95	94	96		107	92	96	98	96	97					18	12	18	13	22				25
519	L.M.	23/iul./07	M	1966	41	36	1	43		0	125	110	1	3		180/140	180	140	116/65	116	65	ASPERTER. CRESTRO. DETEOLEX		80	73	71	71	71	71	73	82	73	72	72	72	72	73		1	0	16	11	13	13	17				20
520	C.G.	13/iun./07	M	1948	59	32	1	42			108	108	1	1	3-4 LUNI	140/100	140	100	140/100	140	100	SERETIDE		69	56	62	62	60	62	60	78	56	65	66	62	62	61		1	1	19	14	17	14	20				11
521	B.V.	3/iul./07	M	1951	55	41	1	48		0	126	134	1	2	3	160/110	160	110	150/90	150	90	NOLIPREL		97	94	93	92	94	93	92	104	94	103	107	98	95	93		1	1	23	18	23	23	24				36
522	D.V.	23/iul./07	M	1952	54	27	1	40	3	0	103	102	1	2	5	160/110	160	110	140/90	140	90	METOPROLOL		71																1	17	14	15	19	18
523	T.I.	1/feb./08	M	1945	62	33	1	47		0	120	120	0						160/90	160	90			69																	21	19	2	25	21
524	M.M.	1/feb./08	F	1954	53	33	1	39		0	117	118	1	3	5	180/100	180	100	140/90	140	90	ENALAPRIL. LOKREN. SIOFOR		65	63	61	61	61	60		68	64	62	62	62	61					20	14	20	18	20				9
525	B.G.	30/ian./08	M	1947	60	28	1	44			113	111	1	2	10	160/110	160	110	140/90	140	90	NIFEDIPIN. SERETIDE		61	44	55	61	54	42		102	85	98	101	97	9				1	22	15	21	19	21				30
526	P.C.	29/ian./08	F	1949	58	30	1	39		0	98	105	1	2	6 LUNI	170/110	170	110	130/90	130	90	ENALAPRIL. INDOPAMID. METOPROLOL		75															1		19	11	19	19	19
527	L.L.	28/ian./08	F	1970	38	44	1	41	3	0	118	131	1	3	7 LUNI				180/90	180	90	CAPTOPRIL		106																	18	13	16	14	18
528	M.G.	5/mar./08	M	1944	63	34	1	47	4	0	127	116	1	2	13	165/100	165	100	140/100	140	100			44	52	54	53	53	62	70											19	18	20	17	19				15
529	T.V.	25/feb./08	M	1968	39	28	1	44	3	1.2	103	101	1	1	0				120/80	120	80	0		80	82	75	78	76	73	78											34	20	36	32	17				30
530	S.I.	22/ian./08	M	1968	40	34	1	43			116	120	0						120/80	120	80	BIXTONIM		88	59	67	78	65	61		94	62	86	138	70	64					27	21	27	30	19				27
531	B.G.	23/ian./08	M	1964	43	27	0	42	3	0	102	112	1	3	6	180/140	180	140	120/80	120	80	APROVEL. DILZEM. ASPERTER		64	62	61	62	59	59	58											19	15	17	13	21				21
532	H.I	28/ian./08	M	1948	59	48	1	50	5	0	140	131	1	2	7	160/100	160	100	150/80	150	80	PREDUCTAL. NIFEDIPIN		80	77	78	79	78	76	77											17	0	17	24	17				15
533	S.E.	18/ian./08	F	1943	64	29	1	38			100	105	0			120/75	120	75						78	77	72	69	73	73	66	95	78	80	81	80	80	87				18	13	16	16	20				11
534	F.E.	18/ian./08	F	1959	48	33	1	37		0	97	116	1	2		160/90	160	90	120/70	120	70	DEPAKINE		65																	18	15	16	14	21
535	S.I.	20/ian./08	M	1958	49	32	1	45	3	0	121	119	0						130/70	130	70	ASPERTER		63																	19	0	16	14	20
536	J.E.	17/ian./08	F	1942	65	29	1	35	2	0	96	111	0											53																	22	19	22	20	23
537	B.F.	15/ian./08	F	1951	56	46	1	43		0	133	143	1	3	1	180/120	180	120	140/90	140	90	DIUREX. CONCOR. SERETIDE. ZENRA		55	42	45	48	45	40	41	83	68	70	72	69	67	67				18	14	17	18	19				21
538	K.I.	7/feb./08	M	1963	44	24	0	42			95	102	0			120/70	120	70						88	61	58	62	57	55												21	19	15	18	23				22
539	N.F.	11/feb./08	M	1953	55	30	1	45	10	0	118	112	1	1	1 LUNA	140/90	140	90	120/80	120	80	METOPROLOL. ASPACARDIN. SIMVACARD		80	73	77	76	74	78	95											17	13	15	15	18				19.7
540	G.S.	9/ian./08	M	1932	75	31	1	46	3	0	107	112	1	3	10	220/100	220	100	120/80	120	80	SERETIDE																			21	19	20	22	22
541	M.I.	9/ian./08	M	1944	63	40	1	46			120	120	1	2	5	160/110	160	110	130/90	130	90	PREDUCTAL. TERTENSIF. PRESTARIUM. LIV 52		70	49	54	63	54	53	38											24	24	22	28	20				16
542	V.V.	7/ian./08	M	1976	31	38	1	46	0	0	128	117	0						120/70	120	70			76																	21	21	16	17	24
543	H.F.	4/ian./08	M	1986	21	28	1	40	2	1.2	101	110	0											82																	22	19	22	21	22
544	C.D.	7/ian./08	M	1945	62	33	0	42	2	0	91	95	0			120/70	120	70						67	52	58	64	52	50	49	85	56	71	81	54	50	49				19	0	15	14	19				27
545	S.G.	16/ian./08	M	1972	35	32	1	46	3	0	112	112	1	1								HALOPERIDOR. LEVOMPRAZIN. ORIFIL		54	63	66	64	66	67	0	96	65	70	75	69	71	0				16	0	14	13	17				19
546	V.A.	21/ian./08	M	1980	27	40	1	43	3	0	131	117	1	1	1	150/90	150	90	140/85	140	85			73																	19	19	19	16	19
547	R.I.	3/ian./08	M	1945	63	39	1	52	5	0	132	115	0											59																	19	18	14	17	20
548	L.V.	23/dec./07	F	1950	57	21	0	34	2	0	71	91	0						110/70	110	70			81																	19	13	16	15	20
549	C.G.	24/ian./08	M	1952	49	32	1	48	3	0	117	114	1	1	2	150/100	150	100	140/90	140	90			68																	21	13	16	14	23
550	M.F.	20/dec./07	F	1949	59	52	1	58	8	0	160	144	1	2	1 LUNA	170/100	170	100	170/100	170	100																				15	15	15	15	15
551	F.L.	19/dec./07	F	1943	65	24	1	35	2	1	85	101	0		0	130/70	130	70	120/70	120	70	O. EGILOK. SIMVACARD		47																	22	20	20	15	25
552	P.A.	27/dec./07	F	1953	54	32	1	41			114	125	1	3	20	180/100	180	100	155/100	155	100	BETALOK. TERTENSIF. VARILIP. CIBACE																			23	14	23	17	24
553	G.P.	12/dec./07	F	1952	55	39	1	43	3	0	133	136	1	3	9	200/110	200	110	160/90	160	90	RANOLIP. NEBILET. SIMVACARD		66																	18	11	16	16	20
554	N.R.	13/dec./07	M	1940	67	35	1	47	5	0	123	115	1	3	1	200/140	200	140	125/75	125	75	NEBULET. TERTENSIF. ASPERTER. SERETIDE. ATACAND		47																	19	13	20	21	21
555	B.I.	13/dec./07	M	1937	70	35	1	45	5	0	122	123	1	3	20	180/90	180	90	145/80	145	80	APROVEL. PROSTARIUM. TERTENSIF. ASPIRINA		59	44	46	43	47	48	55	82	66	70	69	70	67	72				26	22	25	22	27				20
556	O.S.	23/dec./07	M	1936	71	35	1						1	2	1	160/95	160	95	130/70	130	70	RANOPRIL. TEUREX. SIMVAR. DIUREX. ASPIRINA																			16	13	15	13	19
557	A.I.	11/dec./07	M	1951	56	32	1	46	3	0	111	109	1	3	6	190/110	190	110	145/95	145	95	METOPROLOL. SIMVASTATIN. ASPIRIN. ACUPRO. INDOPAMID		57	53	54	55	55	52	54	60	54	55	56	56	53	55				14	15	15	0	13				16
558	C.R.	10/dec./07	F	1951	56	39	1	43	5	0	121	123	0						140/70	140	70			78	70	72	70	72	74	78											17	13	18	17	18				6
559	C.S.	14/ian./08	F	1946	61	42	1	42	2	0	112	131	1	3	30	250/110	250	110	160/80	160	80	TERTENSIF. CIBACEN. NORVASC. ASPIRIN		71																	22	15	17	19	25
560	L.G.	4/dec./07	M	1949	58	30	1	45	3	0	118	111	0						140/80	140	80			94	90	90	85	90	92	91	95	91	90	86	90	92	91				19	12	17	13	21				14
561	S.F.	29/nov./07	F	1957	50	43	1	44	4	0	127	137	1	3	4	200/100	200	100	150/100	150	100	ENALAPRIL. ATENOLOL. XANAX		70																	19	16	19	15	21
562	D.V.	28/nov./07	F	1946	61	28	1	37	2	0	103	100	1	3	15	190/100	190	100	140/90	140	90	ENAP		69																	21	13	16	15	22
563	I.R.	27/nov./07	F	1945	62	53	1	44	7	0	153	151	1	3	7	200/130	200	130	160/100	160	100	IEC. BETABLOCANT. ANTICOAGULANT. DIURETIC																			15	14	15	17	16
564	L.I.	20/dec./07	M	1957	50	33	1	45	3	0	121	115	1	3	1	180/100	180	100	145/85	145	85	CONCOR. MELIPREL. SORTIS. ASPERTER		92																	19	19	18	21	19
565	R.V.	27/nov./07	M	1951	56	25	0	40	2	0	102	101	1	3	3	180/100	180	100	160/110	160	110	BETOLOK. ANTICALCIC		33	36	32	32	33	29		66	71	66	68	67	62					17	14	13	13	18				5
566	R.A.	26/nov./07	M	1978	29	27	1	39	1	0	99	100	0						130/70	130	70			79	64	65	68	64	64	63	90	66	67	73	65	64	64				17	13	0	18	17				11
567	A.V.	19/dec./07	F	1944	63	36	1	43	2	0	117	118	1	3	14	200/110	200	110	155/90	155	90	NOBIPREL. CONCOR. SERMION		56	58	59	58	56	64	67	87	61	72	81	70	68	68				22	17	21	17	22				17
568	D.I.	21/nov./07	M	1979	28	20	0	38	2	1.2	77	76	0						110/70	110	70			46	61	56	57	52	68		96	90	91	96	86	92					20	16	22	20	20				42
569	S.F.	22/nov./08	M	1975	32	32	1	48	3	0	109	108	0						120/70	120	70			95	83	83	82	84	82	81	97	84	84	83	84	83	81				17	12	12	15	18				11
570	N.D.	29/nov./08	M	1952	55	29	1	46	3	0	118	107	0						120/70	120	70	SIOFOR		62	75	72	71	73			98	96	94	94	94						21	17	22	14	20				10
571	B.A.	17/dec./07	M	1947	60	41	1	46					1	3	17	210/100	210	100	150/80	150	80	TERTENSIF. PROSTARIUM. CONCOR		71																	17	15	14	11	18
572	C.S.	20/nov./07	M	1970	37	35	1	42			121	123	0						125/70	125	70			67	61	60	60	59	60	60	75	62	62	63	61	61	61				23	15	21	19	24				12
573	I.D.	20/nov./07	M	1972	35	34	1	45		2	120	108	1	1	7	140/100	140	100	130/75	130	75	CONCOR		80																	18	12	14	13	20
574	V.M.	16/nov./07	M	1957	50	36	1	39	3	2	125	142	1	3	6	220/140	220	140	140/80	140	80	CARVEDILOL. RANOLIP. INDOPAMID. SERETIDE. SINGULAR		65																	16	14	14	14	18
575	G.F.	13/nov./07	M	1939	68	32	1	48			120	118	1	2	18	170/100	170	100	130/80	130	80	VERAPAMIL		61																	20	15	19	14	21
576	B.M.	6/nov./07	F	1974	33	29	1	41	3	0	99	123	0											67																	18	13	16	20	19
577	S.E.	7/nov./07	F	1949	58	24	0	35	2	0	100	110	0			110/70	110	70						86	89	88	90	86	84		97	102	97	100	96	85					21	12	23	13	21				6
578	P.D.	14/nov./07	F	1979	28	29	1	42			100	102	0											70																	18	13	16	20	19
579	T.R.	9/nov./07	M	1981	26	29	0	46	3	0	118	107	0						120/70	120	70			77																	18	14	18	16	19
580	S.G.	14/nov./07	M	1976	31	37	1	44		0	120	115	1	2	1	160/100	160	100	130/80	130	80	AVRONOL		57	70	75	80	67	66	65	94	84	93	104	78	67	68				15	12	13	14	17				38
581	P.A.	3/dec./07	M	1959	48	27	0	43	2	0	108	109	0						120/70	120	70			55																	19	13	19	19	19
582	S.A.	16/nov./07	M	1957	50	31	1	46	3	0	105	105	1	3	1	180/115	180	115	160/100	160	100	PRESTARIUM. CONCOR. METFERMIN. ATACAND. SIMVACARD. DIURETIC		3	10	9	12	8	6		6	73	60	72	57	42					36	24	38	42	21				43
583	M.D.	5/nov./07	F	1945	62	33	1	44	5	0	119	123	1	3	13	180/100	180	100	130/80	130	80	DIACORDIN. DIUREX. SERETIDE		58	51	53	56	50	49		68	52	60	66	52	49					19	19	15	13	20				12
584	F.J.	4/nov./07	M	1954	53	34	1	48	2	0	118	105	1	2	12	170/110	170	110	120/70	120	70	CONCOR. CORDARANE. COAPROVEL. SORTIS. SINTRON. LYPANTIL		51																	19	11	17	18	20
585	L.S.	25/oct./07	M	1951	56	33	1	50	3	0	117	106	1	3	3	180/100	180	100	120/70	120	70	SIOFOR. MANINIL		79																	17	14	16	13	19
586	G.R.	5/nov./07	F	1932	75	32	1	36		0	105	107	1	3	5	210/110	210	110	130/80	130	80	NIFEDIPIN. DISOPROLOL. PREDUCTAL. OLIGARD. MEGHAN		69																	20	22	18	23	22
587	G.G.	28/oct./07	M	1932	75	33	1	50	3	0	131	119	1	3	7	190/90	190	90	140/90	140	90	CONCOR. TERTENSIF. ASPERTER. PRESTARIUM		59																	29	28	28	34	19
588	C.T.	24/oct./07	F	1953	54	36	1	43	3	0	130	135	1	3	5	190/100	190	100	140/95	140	95	IEC. DIURETICE		54																	18	18	20	19	16
589	C.I.	15/nov./07	M	1959	48	44	1	50	5	0	137	118	1	3	1	220/130	220	130	160/100	160	100	NOLIPREL FORTE. METOPROLOL. APROVEL. SIMVASTATIN. ASPERTER. MAXONIDIN		64	65	70	75	67	67	75	82	78	87	104	75	72	75				17	12	14	17	18
590	B.A.	28/feb./08	M	1965	43	31	1	40		0	119	112	1	2	1	160/100	160	100	120/90	120	90	VERAPAMIL. SERETIDE		78	51	53	52	55	48												18	12	15	11	19				23
591	P.C.	5/mar./08	M	1941	66	32	1	45	3	0	115	115	1	2	4	165/110	165	110	125/80	125	80	IEC. LYPANTIL. STATINA. MEXODININA		58																	21	20	22	23	19
592	D.C.	4/feb./08	M	1955	52	33	1	43	3	0	112	108	1	2	7	164/128	164	128	160/98	160	98	TERTENSIF. APROVEL. DIACORDIN. SERETIDE		73	64	64	64	64	66	66	75	65	65	66	65	68	66				23	13	23	0	24				19
593	J.I.	24/mar./08	M	1975	32	27	0	42	1	0	98	106	1	3	2	190/120	190	120	150/90	150	90	NEBULET. TERTENSIF		71																	24	14	18	20	26
594	S.A.	6/feb./08	M	1951	56	35	1	47			113	111	1	3	5	190/110	190	110	145/90	145	90	ENALAPRIL. ISDN. MILURIT		62																	25	35	22	25	24
595	P.I.	28/feb./08	M	1943	65	27	1	42	3	0	104	104	1	2	2	170/110	170	110	140/90	140	90	TERTENSIF		54																	55	12	13	16	16
596	T.M.	10/feb./08	M	1975	32	31	1	46	3	0	110	105	1	1					130/80	130	80			62																	20	13	19	20	21
597	F.E.	7/feb./08	F	1957	50	29	1	41	3	0	111	114	1	2	1	170/100	170	100	130/80	130	80	NOLIPREL		63																	17	14	15	15	19
598	P.I.	7/apr./08	M	1936	71	27	0	43	2	0	101	110	1	3	20	180/90	180	90	140/80	140	80	SPIRONOLACTONA. DIGOXIN. METOPROLOL. NITRAT. SINTRON. OMNIC. AURONAL		32	46	33	32	36													28	30	26	36	20				15
599	T.N.	2/apr./08	M	1945	67	27	0	41	1	0	103	104	1	3	10	200/110	200	110	130/80	130	80			63																	27	24	27	32	25
600	F.N.	11/feb./08	M	1948	60	29	1	43	2	0	107	101	0						120/80	120	80			74																	19	14	17	14	21
601	M.I.	12/feb./08	M	1981	26	45	1	52	5	0	141	124	0						110/70	110	70			79																	17	14	17	17	20
602	B.G.	13/feb./08	M	1966	41	41	1	47		0	124	125	1	3	3	240/140	240	140	120/80	120	80			64																	19	14	16	15	22
603	C.A.	25/feb./08	M	1982	25	36	1	47	4	0	127	128	1	1	1 LUNA	150/85	150	85	149/85	149	85			49																	26	26	26	26	15
604	F.V.	18/feb./08	M	1956	51	28	1	45	3	0	102	105	0											77	78	78	81	78	66												24	22	25	28	22				32
605	G.C.	16/feb./08	M	1944	62	36	1	47	3	0	121	111	1	1	1	140/95	140	95	140/95	140	95	CARBAMAZEPIN. DEXEPIN. ZYPREXA		51																	27	27	29	33	18
606	D.F.	18/feb./08	M	1966	41	39	1	52	5	0	132	119	1	1	1	140/80	140	80	130/70	130	70	MICARDIS		88																	20	17	20	19	21
607	T.I.	21/feb./08	M	1958	49	53	3	53		0	155	146	1	3	1 LUNA	220/110	220	110	120/90	120	90	0		80																	17	15	18	19	17
608	C.M.	10/apr./08	F	1956	51	36	1	52	6	1.2	136	112	0						120/80	120	80			86																	20	0	17	22	21
609	L.G.	24/mar./08	M	1951	57	37	3	52	10	0	122	125	1	3	15	230/140	230	140	150/90	150	90	PRESTARIUM. CONCOR. DIUREX. TENOX. ASPIRINA. SIMVAR. ARTROSTOP. XANAX																			22	15	21	22	24
610	H.A.	9/mar./08	M	1953	54	38	1	50	5	0	140	126	1	3	8	180/120	180	120	150/90	150	90	TERTENSIF. ANLODIPINA. RANOLIP		94	56	66	68	63	69												15	13	15	15	14				9
611	C.M.	8/mar./08	M	1969	38	30	1						1	2	3	160/100	160	100	140/90	140	90	CONCOR. PRESTARIUM		61																	19	15	17	17	21
612	T.G.	14/mar./08	M	1968	40	35	1	46	2	0	116	125	0			120/70	120	70	120/70	120	70																				19	14	17	14	20
613	B.A.	9/mar./08	M	1963	45	28	1	46	3	0	110	108	0						110/70	110	70	ALBOPURINOL		73																	22	16	23	25	21
614	M.S.	6/mar./08	M	1959	48	73	1	54	15	0	200	190	1	3	25	200/120	200	120	140/90	140	90	TRITACE TERTENSIF		76																	19	15	16	19	21
615	C.E.	5/mar./08	F	1958	49	32	1	38	4	0	98	115	1	3	2	180/110	180	110	110/60	110	60	CAPTOPRIL. SERETIDE		70																	26	0	14	15	28
616	R.M.	10/mar./08	M	1942	65	23	0	39	1	0	96	100	1	3	4	200/106	200	106	140/90	140	90	METOPROLOL. IEC. TERTENSIF. ASPIRINA		51																	20	18	15	16	21
617	T.M.	4/mar./08	F	1961	45	26	0	34	1	0	88	104	0						120/70	120	70			95																	19	14	14	14	21
618	T.L.	3/mar./08	F	1965	42	18	0	31	1	0	74	87	0						120/80	120	80	IMURAN. MELSALAZINA		49	46	47	47	45	49	51	75	65	67	69	65	71	69				16	11	14	0	17				9
619	P.D.	3/mar./08	M	1954	54	27	0	46	3	0	107	107	0			120/80	120	80	120/80	120	80			66																	20	15	19	21	21
620	C.E.	25/feb./08	M	1968	40	26	0	42	2	0	98	105	1	2	1	160/100	160	100	140/90	140	90			14																	24	22	22	27	25
621	C.R.	25/feb./08	F	1965	42	44	1	46	5	0	133	137	1	3	2	180/100	180	100	140/90	140	90			86																	17	12	14	15	19
622	P.F.	14/mar./08	F	1933	74	38	1	41		2	128	136	1	3	40	180/100	180	100	120/90	120	90	DIUREX		79	67	67	66	67	70	92											24	12	25	0	22				20
623	M.D.	12/mar./08	M	1960	48	35	1	49	3	0	119	115	1	3	4	200/100	200	100	130/80	130	80	TERTENSIF. PRESTARIUM. LOKREN. ASPERTER		45																	24	20	24	27	25
624	S.I.	12/mar./08	F	1965	42	34	1	53	2	0	117	120	1	2	2014-07-08	170/110	170	110	140/80	140	80	MEGUAN		58	56	57	54	57	63												18	0	15	0	19				29
625	R.V.	12/mar./08	M	1962	45	36	1	48	2	0	117	110	0						120/80	120	80			61																	26	22	27	24	20
626	P.V.	11/mar./08	M	1958	49	35	1	46		1	116	111	1	3	15	200/120	200	120	140/95	140	95			80																	20	18	21	19	19
627	I.N.	26/mar./08	M	1953	55	43	3	47	15	1	135	124	1	3	5	220/175	220	175	160/100	160	100	NEFRIX. EGILOK. CIBABEN. AURONAL. ASPERTER. NITROMINT		56																	20	13	19	15	25
628	C.N.	10/mar./08	M	1951	57	39	1	51			130	125	1	3	5	180/100	180	100	140/95	140	95	PRESTARIUM. CONCOR. INDOPAMID		79	56	57	64	58	47		98	72	74	89	73	60					27	22	28	30	26				17
629	D.I.	10/mar./08	M	1965	43	39	1	49			133	125	1	3	4	180/120	180	120	130/90	130	90	PRESTARIUM. PREDUCTAL		64																	25	32	25	24	23
630	B.G.	26/mar./08	M	1941	66	38	1	51	5	0	133	132	1	1	5	150/100	150	100	140/90	140	90			47																	23	22	22	25	23
631	R.M.	25/mar./08	M	1964	44	33	1	44		0	112	111	0						130/85	130	85	HIPNOGEN. STIMULATON. XANAX. BUDESONIDE		86	77	79	82	78	80												22	17	21	21	25				13
632	B.C.	20/mar./08	M	1961	47	31	1	49	3	0	116	106	1	2	1 LUNA	160/90	160	90	120/80	120	80			60																	30	23	28	33	16
633	A.P.	20/mar./08	M	1948	60	36	1	48	4	0	133	116	1	3	24	180/120	180	120	150/100	150	100	CONCOR. PREDUCTAL. PRESTARIUM		73	68	67	68	64	64												21	15	12	15	22				17
634	A.I.	18/mar./08	F	1950	57	45	1	47	6	0	139	151	1	2	10	170/100	170	100	140/90	140	90	ATACAND. STATINA		93	77	79	81	77	79	78											15	14	13	11	16				6
635	C.A.	17/mar./08	F	1952	56	37	1	37	3	0	117	128	1	2	1	160/120	160	120	130/80	130	80	CONCOR. PREDUCTAL. PRESTARIUM. BETALOK. ASPERTER. MILURET. ALKINETON. HALOPERIDOL		60																	19	13	16	23	21
636	P.I.	17/mar./08	M	1951	56	42	1	50	5	0	137	127	1	3	4	200/100	200	100	130/70	130	70	PRESTARIUM. PALIDON. PREDUCTAL. SINTRON. ASPERTER. VASILIP		52	48	46	43	49													19	13	16	16	21				23
637	T.M.	23/mar./08	F	1942	65	29	0	37	0	0	95	103	0			120/60	120	60	110/60	110	60	EUTIROX. FESOMAX		50	37	40	41	37	39	47	91	81	77	78	75	76	85				19	16	19	19	19				35
638	D.I.	16/mar./08	M	1950	57	35	1	49	3	0	126	125	1	3	10	180/100	180	100	140/100	140	100	CAPTOPRIL. TERTENSIF		53																	44	29	39	46	25
639	C.R.	3/apr./08	M	1969	39	34	1	47	3	0	127	124	1	3	5	180/130	180	130	160/110	160	110																				22	22	21	30	13
640	V.I.	2/apr./08	M	1950	57	23	0	42	2	0	98	104	0						140/80	140	80			75	70	68	67	69	67												21	0	21	23	21				25
641	A.V.	31/mar./08	M	1957	50	29	1	45	3	0	110	108	1	3	3	180/110	180	110	140/100	140	100	IEC. DIURETIC		63																	23	11	24	11	23
642	Z.A.	31/mar./08	M	1940	67	23	0	41			94	94	0						106/70	106	70	CORDARONE		72	43	37	31	39	43												32	21	35	34	26				20
643	M.G.	1/apr./08	M	1944	64	32	1	37	7	0	103	115	1	2	1	170/100	170	100	155/90	155	90	ATENOLOL. FASCONAL		62																	20	13	19	18	22
644	C.N.	28/mar./08	M	1969	39	1	53				135	115	0											64																	17	13	15	14	20
645	S.G.	28/mar./08	M	1967	40	34	1	46	2	0	115	117	0						135/70	135	70																				20	14	16	15	22
646	H.I.	29/mar./08	M	1955	52	25	0	36		2	84	101	1	3	4	220/170	220	170	130/80	130	80	NORVASC. CARBOMAZEPIN. COAXIL. TANAKAN. CRESTOR. TIMONIL RETARD		61																	23	16	23	28	24
647	C.A.	28/mar./08	F	1937	71	30	1	44		0	121	114	1	2	2	170/110	170	110	120/60	120	60	CONCOR. PREDUCTAL. DILTIAZEM. SERETIDE. ERDOMED. SINGULAIR. MICARDIS		28	26	27	27	29	24	25	83	67	74	76	78	59	60				19	15	18	16	25				9
648	P.C.	6/apr./08	M	1947	60	24	0	43	3	0	113	111	1	2	12	170/100	170	100	140/85	140	85	AMLODIPINA. PRESTARIUM		55	38	42	54	42	35	36	79	61	66	71	63	67	60				18	15	19	0	18				18
649	C.M.	7/apr./08	M	1959	49	37	1	46	3	0	126	116	1	2	10	160/100	160	100	135/75	135	75	ZONEN. DETRALEX		56																	17	15	16	13	18
650	H.A.	6/apr./08	M	1964	43	31	1	44	2	0	120	117	0						130/90	130	90			64																	35	28	35	38	20
651	L.G.	13/apr./08	M	1957	50	25	0	43	2	0	101	105	1	1	2	150/110	150	110	130/90	130	90	NOLIPREL		69																	25	28	23	32	22
652	S.F.	7/apr./08	F	1952	56	32	1	42	3	0	120	124	1	3	3	180/110	180	110	140/95	140	95	ATACAND. TERTENSIF		58																	29	18	27	27	32
653	C.J.	8/apr./08	M	1950	57	44	1						0																												17	14	15	18	18
654	S.T.	15/apr./08	M	1940	67	32	1	40		0	121	100	1	3	23	220/110	220	110	160/80	160	80	MONOPRIL. TERTENSIF		51																	19	18	16	20	20
655	C.I.	15/apr./08	F	1947	60	33	1	42	3	1	128	132	1	3	7	200/140	200	140	180/100	180	100	MANOPRIL. DILZEM. DIUREX		15	24	25	24	28	22	25											17	12	18	0	16				19
656	S.M.	14/apr./08	M	1950	57	38	1	46	3	0	130	122	1	3	4	180/110	180	110	140/110	140	110	TERTENSIF. SERETIDE		37	38	40	46	42	29												16	13	15	13	16				15
657	V.I.	10/apr./08	M	1939	69	39	1	47			122	127	1	1	RECENT	155/110	155	110	120/70	120	70	NIFEDIPIN. LESCOL. LIVINOPRIL																			23	26	22	28	20
658	I.I.	10/apr./08	M	1954	53	31	1	42	3	0	107	105	1	2	3	160/100	160	100	140/70	140	70			67																	32	37	33	39	17
659	C.M.	16/apr./08	F	1941	66	28	0	38	2	0	107	109	1	3	15	190/120	190	120	130/90	130	90	PREDUCTAL. AURONAL. STATINE		68																	21	16	19	19	24
660	L.I.	9/apr./08	M	1957	51								0											51	43	43	49	40	37												17	0	14	15	18				28
661	R.A.	9/apr./08	F	1958	49	39	1	43	3	0	125	119	1	3	3	200/140	200	140	140/90	140	90	RANOPRIL. STATINA. DIUREX. ASPETER																			20	16	19	21	20
662	S.G.	21/apr./08	M	1944	63	27	0	41	2	0	116	115	0						130/70	130	70			68																	31	34	26	37	27
663	T.G.	21/apr./08	M	1952	55	28	0	45	3	1	102	102	1	3	10	220/120	220	120	160/90	160	90	FUROSEMID. NEBULET. ANHIDEPINA		73																	20	19	20	20	25
664	B.I.	21/apr./08	F	1952	55	38	1	44	5	0	119	124	1	3	6	230/130	230	130	180/100	180	100	BETALAK. TERTENSIF. ASPERTER. PRESTARIUM. CARBOMAZEPAM. CESOTAN		79	73	74	74	74	75												18	0	15	15	19				8
665	F.E.	13/mai./08	F	1948	60	28	0	36	3	0	101	106	0						110/60	110	60	0		71																	20	18	20	22	20
666	V.M.	18/apr./08	M	1949	58	19	0	47		0	130	138	1	3	1	180/100	180	100	120/70	120	70	RANOPRIL. VERAPAMIL. NEFRIX		60																	17	15	16	16	20
667	B.I.	17/apr./08	F	1949	58	36	1	43	2	0	116	120	1	3	7	200/100	200	100	160/100	160	100	QLINAPRIL. XIPAMID. DILTIAZEM																			18	17	18	14	19
668	N.C.	17/apr./08	M	1974	33	27	0	40	3	0	112	110	1	3	4	220/110	220	110	130/70	130	70			72																	18	18	15	16	20
669	I.I.	16/apr./08	M	1951	57	42	1	57		1	132	126	1	3	7	200/110	200	110	140/80	140	80	LOKREN. TERTENSIF. DIUREX		66	42	51	50	52	50												18	14	19	16	17				48
670	C.C.	16/apr./08	M	1959	49	29	1	45	3	0	107	107	1	3	4	230/110	230	110	160/90	160	90	PROSTARIUM. TERTENSIF. CARVEDILOL. DIAPREL		72																	21	16	18	20	24
671	M.M.	22/apr./08	M	1927	80	27	0	40	2	0	114	113	1	3	10	200/110	200	110	140/90	140	90	PROSTARIUM. BETOLOK. DIUREX. DIGOXIN		63																	33	33	32	45	27
672	B.C.	23/apr./08	M	1944	63	33	1	50	5	3	131	116	1	2	10	160/110	160	110	140/70	140	70	IEC. CONCOR. TERTENSIF. SORTIS. ASPERTER. SIOFOR. AMARYL		71	67	65	65	64	66												16	13	16	15	17				29
673	S.E.	23/apr./08	M	1966	42	28	0	44		0	104	120	0											61																	20	12	15	0	22
674	C.I.	23/apr./08	F	1944	64	32	1	37	5	0	110	117	1	3	4	200/100	200	100	130/70	130	70	PREDUCTAL. METOPROLOL. TRITACE		60																	21	16	18	14	23
675	F.L.	29/apr./08	F	1942	66	24	0						0											53																	15	17	15	16	15
676	M.E.	30/apr./08	F	1938	70	24	0	39			88	100	0						140/70	140	70	PREDUCTAL. EVISTA		84	69	74	81	68	63	62											21	15	22	20	20				35
677	I.I.	29/apr./08	F	1952	55								0											71																	22	15	19	15	25
678	F.V.	5/mai./08	F	1941	67	35	1	43	3	0	122	119	1	3	2	180/120	180	120	158/90	158	90	NIFEDIPINA		69																	18	18	17	19	19
679	B.D.	2/mai./08	F	1958	49			43		0	121	139	1	3	2014-02-03	210/80	210	80	180/80	180	80	COAPROVEL. OMEGA 3		91	84	85	91	85	82	84	95	95	92	99	92	89	92				19	13	15	14	22				10
680	M.N.	5/mai./08	M	1952	55	41	3	51	3	1	140	125	1	3	5	220/130	220	130	160/80	160	80	CIBACEN. ATACAND. NEBULET. CRESTOR. LYPANTIL. SIOFOR. LERIDIP. AMARIL		63																	17	13	14	16	19
681	D.E.	5/mai./08	F	1953	54	29	1	38	3	0	104	112	1	3	4	220/120	220	120	130/100	130	100	ATACAND. INDOPAMID. LOKREN. ASPACARDIN		75	66	64	66	63	62	61											22	14	18	0	23				20
682	T.I.	12/mai./08	M	1948	59	26	0	43	2	0	103	98	1	1	1	150/90	150	90	140/80	140	80			74																	21	18	23	14	22
683	Z.C.	12/mai./08	M	1938	69	24	0	44	1	0	97	99	1	2	1	160/110	160	110	130/80	130	80	PRESTARIUM. TEOTARD. PREDUCTAL. SINTRON. DIGOXIN		58																	23	23	23	20	24
684	N.C.	9/mai./08	M	1985	22	28	1	39	3	0	97	105	0											72																	14	13	12	13	14
685	S.I.	7/mai./08	M	1937	71	32	1	45	3	0	120	117	1	3	8	200/120	200	120	160/90	160	90	PERINDOPRIL. BETA ASPIRIN. FUROSEMID. ATORVASTATINA. METFORIN. OLILEARCLAMID. SPIRONOLACTONA		66																	23	23	22	19	23
686	B.F.	3/iun./08	F	1960	47	34	1	43	3	0	107	123	1	1	2	140/90	140	90	120/80	120	80	LOKREN		73																	24	14	21	22	28
687	D.A.	7/mai./08	M	1968	40	38	2	51	10	0	127	125	1	1	1	150/100	150	100	135/85	135	85	AMLOHEXAL. ERDOMED. FLUIMUCIL		48																	24	12	24	24	21
688	B.D.	7/mai./08	M	1951	56	39	1	48	5	0	137	123	1	3	1	200/140	200	140	140/110	140	110	DIGOXIN. MANOPRIL. METOPROLOL. FUROSEMID. SELADEPIRIN		57	50	44	46	44	40	41	99	78	61	69	58	43	54				20	17	18	18	22				14
689	S.C.	8/mai./08	M	1969	39	32	1	43	3	0	103	104	0						130/80	130	80			67																	17	12	11	0	18
690	Z.S.	22/mai./08	M	1944	63	33	1	42		0	122	126	0						120/80	120	80			57																	21	17	21	25	20
691	P.C.	15/mai./08	M	1948	59	45	3	54	7	0	150	125	1	3	3	190/140	190	140	100/70	100	70	DIUREX. AMLOHEXAL. FUROSEMID. TEOTARD. RANITIDINA. SPIRIVA. NTG. TROMBO ASS. SIOFOR		94	102	106	105	109	103	102	96	103	106	107	110	103	102				15	21	14	12	13				34
692	B.P.	17/mai./08	M	1955	52	29	1	46	3	0	118	108	1	2	2	160/160	160	160	145/80	145	80	NORVASC		63																	23	15	19	16	26
693	F.A.	15/mai./08	F	1950	57	31	1	39	4	0	116	119	1	3	7	180/90	180	90	130/70	130	70	VERAPAMIL		94																	21	22	26	17	20
694	B.M.	18/mai./08	M	1962	45	36	1	50	5	0	123	123	1	2	3 LUNI	170/90	170	90	140/80	140	80	PROSTARIUM. SIMVACARD. ASPERTER. BETALAK. TERTENSIF		67																	29	29	29	31	24
695	C.A.	14/mai./08	F	1950	57	35	1	44	5	0	108	115	1	3	3	200/170	200	170	140/90	140	90	PERINDAPRIL. DIURETIC		72																	17	14	15	14	18
696	M.C.	14/mai./08	M	1953	55	33	1	51	10	0	128	126	1	2	30	160/100	160	100	160/100	160	100	LYPANTHIL. PANALGIN. AERIUS		71																	32	27	33	33	19
697	K.E.	13/mai./08	F	1942	65	28	0	41	0	0	108	112	1	3	5	180/110	180	110	140/75	140	75	ENAP		79																	16	13	14	10	17
698	T.D.	13/mai./08	M	1963	45	32	1	44			107	103	0						120/80	120	80	SIMVACARD		97	73	70	70	68	76		134	84	90	88	97	80					37	20	37	36	29				16
699	C.C.	12/mai./08	M	1969	39	30	1	40		0	110	112	1	2	1	160/100	160	100	120/70	120	70			67	65	69	70	68	72	67	80	182	71	75	71	73	67				18	13	16	0	19				14
700	P.D.	19/mai./08	M	1954	53	45	1	51	5	0	157	111	1	3	22	230/130	230	130	160/100	160	100	NEBILET. MOXOMIDIN. VEROSPIRON. AURONAL. FUROSEMID		67																	25	24	25	24	25
701	B.P.	2/iun./08	M	1939	69	29	1	45	3	0	109	112	1	3	1	210/100	210	100	120/80	120	80	CONCOR. PRESTARIUM		52																	23	20	21	16	24
702	T.V.	20/mai./08	M	1973	34	38	1	51	8	0	148	133	1	1	2 LUNI	150/100	150	100	140/90	140	90	MIOFILIN		107	92	90	89	91	85	81											16	12	16	17	18				37
703	C.D.	20/mai./08	M	1942	66	38	1	47	5	0	135	118	1	3	8	200/120	200	120	150/100	150	100	IEC. LERIDIP. DIURETIC		61																	21	10	17	12	24
704	C.M.	21/mai./08	F	1940	68	27	0	39	7	0	106	106	1	1	4	150/90	150	90	140/80	140	80	SULFASOLASINA. PRESTARIUM . EGILOK. PREDUCTAL. ARCASIA. VASILIP. ASPERTER		62	55	57	58	58	54	55											17	13	16	17	17				21
705	V.C.	22/mai./08	M	1980	28	40	1						0																												18	16	12	0	20
706	P.V.	22/mai./08	M	1947	61	34	1	35	3	0	101	118	1	3	8 LUNI	200/115	200	115	147/80	147	80	BETA BLOCANT. GLUCONAT DE CA		66																	19	15	16	14	22
707	R.A.	27/mai./08	M	1968	39	34	1	45	3	0	120	118	1	3	5	180/120	180	120	160/120	160	120			111	94	97	111	92	95												19	17	19	20	20				32
708	R.G.	2/iun./08	M	1966	41	31	1	45	3	0	117	103	0											91	79	80	84	77	83	82											30	23	32	33	24				26
709	L.M.	28/mai./08	M	1940	68	31	1						0						140/70	140	70			72																	20	16	19	19	21
710	F.I.	26/mai./08	M	1955	52	37	1	47	2	0	127	123	1	2					165/80	165	80			78																	21	15	22	18	20
711	M.M.	30/iun./08	F	1954	54	27	0	37	2	0	94	105	1	3	8	200/120	200	120	120/80	120	80	VERAPAMIL. NOLEPRIL. SORTIS. ALUSCON		65	29	38	57	36	10	10	86	71	75	88	63	76	149				18	16	15	0	19				12
712	B.I.	27/mai./08	M	1944	63	28	0	45	3	0	107	110	0			140/80	140	80	140/80	140	80			78																	24	23	23	27	26
713	K.D.	26/mai./08	M	1980	27	36	1	48	3	0	114	120	0											62																	24	0	18	26	26
714	B.C.	9/iun./08	M	1948	60	36	1	49	5	0	122	117	1	3	3	180/130	180	130	170/120	170	120	TERTENSIF. LERIDIP		70																	21	21	21	16	20
715	T.E.	4/iun./08	M	1963	44	24	0	38	0	1	93	99	0			125/75	125	75	115/70	115	70			63																	22	20	21	17	24
716	P.M.	4/iun./08	M	1960	48	32	1	47	3	0	113	111	0			140/70	140	70						68																	16	13	14	14	19
717	B.C.	25/iun./08	M	1954	53	43	1	51	4	0	150	132	1	3	5	180/100	180	100	140/95	140	95	EGYLOK. CORDARONE		81	78	77	81	76	77	75											23	21	23	19	24				51
718	C.A.	17/iun./08	F	1949	48	35	1	41	3	0	114	116	1	3	22	200/110	200	110	130/80	130	80	METOPROLOL. ISOPTIN. NOLYPREL. PREDUCTAL. LYPANTIL		87																	18	11	12	15	19
719	G.C.	10/iun./08	M	1968	40	25	1	38	3	0	95	104	1	1	2	140/110	140	110	130/100	130	100			76	67	62	66	61	60	64											23	17	27	23	20				34
720	Z.M.	9/iun./08	M	1951	56	35	1	48	5	0	126	121	0						135/65	135	65			63																	24	14	22	15	26
721	J.F.	9/iun./08	M	1968	40	27	0	41	6	0	114	109	1	1	1	140/90	140	90	140/90	140	90	MEDICAMENTE NATURISTE PENTRU SOMN		71	70	68	69	68	69	66											19	0	14	0	19				24
722	D.L.	30/iun./08	M	1954	53	38	1	46	3	0	126	123	1	1	4	150/110	150	110	120/80	120	80	CORDARONE. CONCOR. PREDUCTAL. PRESTARIUM. CRESTOR. SINTRON																			26	17	20	14	28
723	Z.C.	5/iun./08	M	1973	34	28	1	40	4	0	114	110	0									SINGULAIR. FLIXOTIDE		60																	20	16	19	17	23
724	M.D.	11/iun./08	M	1978	30	33	1	48	3	0	117	116	1	2	1	160/90	160	90	145/90	145	90																				20	12	16	12	23
725	T.G.	4/iun./08	M	1952	56	34	1	43	3	0	108	107	1	2	2	160/110	160	110	140/100	140	100			80		71	75	64	68												16	13	15	14	18				32
726	C.V.	18/iun./08	F	1948	60	28	1	35	2	0	83	100	1	2	1	160/90	160	90	130/80	130	80	ASPERTER. EUTHIROX. ALPHA D3		36	47	28	25	33	16	14	99	74	66	76	67	53	41				20	18	17	14	21				9
727	F.E.	16/iun./08	F	1956	51	40	1	44	3	2	125	127	1	2	3	160/100	160	100	130/80	130	80	TERTENSIF. MANOPRIL. CONCOR		76	77	78	75	78	81												21	30	22	19	19				27
728	M.I.	16/iun./08	M	1978	29	25	0	41			91	98	0						120/80	120	80	SIMVASTATINA		76																	20	14	16	17	24
729	C.V.	17/iun./08	M	1955	53	31	1	47	3	0	108	113	0			130/80	130	80	130/80	130	80			67																	29	43	28	35	16
730	E.I.	23/iun./08	M	1954	54	41	1	48	5	0	134	123	1	3	7	225/160	225	160	190/110	190	110	TERTENSIF. ENALAPRIL		60																	25	27	21	27	26
731	B.A.	12/iun./08	M	1963	45								0											66																	23	17	21	21	24
732	K.S.	12/iun./08	M	1970	38								0											86	63	61	64	59	60	62	118	64	64	73	61	61	63				23	15	20	31	24				14
733	C.I.	11/iun./08	M	1939	69	32	1	45	2	0	112	108	1	3	2	280/160	280	160	130/90	130	90	BETABLOCANTE. GLUCONAT DE CA. DIURETIC		68																	19	13	16	0	20
734	R.S.	12/iun./08	F	1952	55	27	0	37		0	101	107	1	3	6	220/110	220	110	180/100	180	100	PREDUCTAL. PRESTARIUM. TROMBO ASS. CONCOR. LERIDIP		52																	21	15	17	16	23
735	M.V.	11/iun./08	M	1958	50	41	1	51			125	120	0						120/90	120	90																				32	31	31	37	21
736	N.M.	7/iul./08	M	1956	51	31	1	44	3	0	103	104	1	1	2	150/100	150	100	170/105	170	105	IEC		76	68	69	69	69	71	72	80	71	71	71	70	71	73				20	18	20	21	20				28
737	S.I.	3/iul./08	M	1958	49	37	2	57	3		137	127	1	3	9 LUNI	190/110	190	110	120/90	120	90	NORVASC. CONCOR		76																	19	14	18	15	21
738	R.G.	3/iul./08	M	1950	58	34	1	43	5	0	116	114	1	2	3 LUNI	160/100	160	100	140/90	140	90																				19	14	16	0	19
739	B.G.	3/iul./08	M	1968	40	39	1	47	3	0	125	120	0						140/85	140	85			56																	34	35	34	36	35
740	M.R.	3/iul./08	F	1956	51	40	1	40	3	0	119	125	1	2	6	175/90	175	90	140/80	140	80	BETALOK. NOLIPREL. PREDUCTAL		69																	21	15	16	16	23
741	V.V.	26/iun./08	F	1949	58	30	1	38	2	0	104	119	1	2	15	160/120	160	120	160/100	160	100	BETOLOK. ATACAND. INDOPAMID. BILOBIL. STATINA		69																	21	15	16	14	25
742	P.S.	25/iun./08	M	1947	60	29	1	42		0	112	117	1	1	3	150/105	150	105	150/105	150	105	RANIPRIL. TERTENSIF		61																	37	37	37	40	23
743	D.R.	10/iul./08	M	1952	56	36	2	47	3	0	125	117	1	3	1	200/100	200	100	130/80	130	80	PRESTARIUM. TERTENSIF. CONCOR. SORTIS. ASPERTER		66																	24	26	22	33	27
744	R.D.	26/iun./08	M	1949	58	45	3	52	3	0	142	134	1	3	3	200/95	200	95	160/90	160	90	LERIDIP. TERTENSIF. ZERNA		69																	20	19	21	19	20
745	C.V.	15/iul./08	F	1958	49	48	1	43	3	0	127	118	1	3	20	200/120	200	120	170/90-100	170	100	BETALOK. DIUREX		79																	27	23	28	26	25
746	B.A.	26/iun./08	F	1963	44	28	1	39	3	0	92	116	1	3	3	190/120	190	120	170/110	170	110	SARTRAN. ANTICALCIC. BETABLOCANT. DIUREX. METOPROLOL		68																	20	13	13	15	22
747	C.A.	20/iun./08	F	1960	47	39	1	51		2	138	155	1	1	8	140/120	140	120	140/90	140	90	TERTENSIF SR. STATINA. DETRALEX		85																	21	15	16	12	23
748	J.C.	18/iun./08	F	1934	72	39	1	43			123	134	1	3	15	190/120	190	120	130/105	130	105	IEC. CONCOR. STATINA. DIURETIC. ANTICALCIC		68																	20	15	20	16	20
749	P.L.	19/iun./08	F	1957	51	25	0	36			96	104	0			130/70	130	70	130/70	130	70			64																	24	14	16	14	27
750	W.T.	23/iun./08	M	1970	38	33	1	45		2	124	110	1	3	1 LUNA	200/110	200	110	120/90	120	90	NEBULET. LYPANTIL		105	87	89	92	89	86	88											22	15	22	24	21				25
751	U.M	7/iul./08	M	1947	61	39	1	45	3	0	125	111	1	3	5	180/100	180	100	150/100	150	100	MICARDIS. DIUREX. DILTIAZEM. PREDUCTAL. ASPERTER. PREVASTATIN. FUROSEMID		83																	14	12	14	11	14
752	K.I.	8/iul./08	M	1963	44	26	0	41			100	108	0		0	120/60	120	60	120/60	120	60			59																	22	21	17	17	25
753	I.D.	11/7/0208	M	1954	53	33	1	50		0	116	118	0						130/70	130	70	PREDUCTAL. BILOBIL. SIMVACARD		101	83	85	85	84	86		113	85	87	87	87	86				1	23	20	21	30	23				16
754	C.E.	14/iul./08	F	1954	53	31	1	37	2	0	108	123	0											89	76	75	77	73	71	87	92	85	78	81	76	77	87				22	19	20	129	23				25
755	D.I.	28/iul./08	M	1955	53	43	1	47	3	0	127	122	1	3	3	190/110	190	110	145/95	145	95	METOPTROLOL. LARIDIP. IEC. TERTENSIF. SORTIS. TROMBO ASS. EXPERSO		78	66	72	70	72	84		86	72	77	74	76	109					21	18	24	20	20				29
756	R.D.	15/iul./08	F	1958	50	35	1	41	3	0	110	126	1	3	7	180/100	180	100	160/70	160	70	NOLIPREL. CONCOR. AMARYL. SERETIDE 50/250		75																	17	14	13	0	19
757	C.T.	23/iul./08	M	1938	70	31	1	45	3	0	114	113	0			135/701	135	701	115/65	115	65			67																	22	16	19	19	26
758	G.S.	16/iul./08	M	1974	34	28	0	39		1	101	94	0											91	68	71	79	68	73	77	94	75	85	88	72	88	117			1	36	18	37	40	25				66
759	I.R.	17/iul./08	M	1967	41	41	1	48		1	127	120	1	2	6 LUNI				130/80	130	80																				21	16	16	24	23
760	V.M.	23/iul./08	M	1976	32	35	1	44	3	0	121	117	1	1	2	150/100	150	100	130/80	130	80	TERTENSIF. NOLIPREL FORTE		74	60	61	68	58	57		100	67	74	91	66	61					22	16	22	18	23				18
761	V.S.	23/iul./08	M	1957	50	33	1	47	3	0	116	113	1	1	2	150/110	150	110	125/80	125	80	LERIDIP. BISOBLOC. ASPERTER. SIMVACARD. FUROSEMID		49																	20	12	17	13	22
762	T.N.	28/iul./08	M	1942	66	39	2	50	3	0	129	123	1	3	7	180/110	180	110	140/110	140	110	TERTENSIF. NEBICET. AMLOHEXAL		66																1	29	22	30	29	23
763	V.S.	22/iul./08	M	1971	37	28	0	38		0	107	101	1	1	1	130/100	130	100	130/100	130	100	INTERFERON. REBETOL		82	67	69	70	68	73		91	67	71	74	70	74					18	12	15	13	19				32
764	N.I.	4/aug./08	M	1950	58	38	1	50	5	0	126	120	1	3	22	280/170	280	170	180/110	180	110	AMLODEPINA. SARTRAN. LOKREN. INDOPAMID. PSYSOTEM		75																1	20	13	16	17	22
765	G.M.	30/iul./08	M	1946	62	32	1	43	3	0	119	112	1	1	2	140/95	140	95	140/90	140	90			82	59	62	64	61	59		103	63	69	70	70	68				1	36	24	38	37	23				58
766	C.E.	29/iul./08	F	1938	69	32	1	37	2	0	104	108	1	3	20	250/120	250	120	150/80	150	80	TERTENSIF. APROVEL. ISORTIN		63																	20	20	20	21	21
767	C.S.	4/aug./08	M	1972	36	21	0	34	0	0	89	110	1	1	0	120/90	120	90	120/90	120	90			91	64	63	64	63	61		93	66	66	68	66	61					24	12	33	21	20				34
768	T.I.	31/iul./08	M	1950	58	31	1	42	3	0	116	115	1	2	1 LUNA	165/95	165	95	160/90	160	90	METODUOCOL. NEFRIX. PREDUCTAL. IEC		74																	21	14	17	17	24
769	R.G.	31/iul./08	M	1947	60	34	1	44	2	0	108	107	1	3	3	190/100	190	100	150/95	150	95	ENAP. VERAPAMIL. INDOPAMID. ASPIRINA		60																	21	17	21	17	21
770	S.M.	5/aug./08	M	1978	29	22	0	42	0	0	105	108	0						120/70	120	70			76																1	19	14	17	21	20
771	P.C.	2/sep./08	M	1976	31	32	1	44	3	0	113	118	1	2		165/95	165	95	120/80	120	80			81	71	70	67	70	71	73	84	73	72	68	72	72	74				21	17	19	17	22				16
772	D.D.	8/aug./08	M	1939	68	50	1	40	8	0	148	140	1	3	10	180/120	180	120	160/100	160	100	ACCUPRO. DIUREX. VEROSPIRON. FUROSEMID. ISDN. CARDARONE. INSULINA. SIOFOR		67																1	20	21	20	16	21
773	R.I.	6/aug./08	M	1947	61	34	1	52		0	139	138	0									SERETIDE. VENTOLIN. TEOTARD. OLICARD. LAPAZE		70																	18	17	17	18	19
774	S.S.	6/aug./08	M	1969	39	33	1	44	0	0	108	123	1	1	1 SAPT	145/75	145	75	130/80	130	80			79																1	22	19	21	16	25
775	K.R.	7/aug./08	M	1944	64	32	1	45	2	0	118	115	1	3	10	190/100	190	100	160/95	160	95	IEC. DIURETIC. BETABLOCANT. STATINA. ANTICALCIC		70		62	61	63	62											1	20	21	21	22	20				48
776	C.S.	11/aug./08	F	1956	52	31	1	37	6	0	96	97	1	2	4	170/120	170	120	130/90	130	90	TERTENSIF. ACCUPRO. SERETIDE. TEOTARD		82																	21	15	187	15	24
777	M.A.	1/sep./08	F	1936	72	34	1	41	3	0	120	121	1	3	15	200/120	200	120	160/100	160	100	IEC. BETABLOCANT. METOPROLOL. DIUREX		59																	24	24	17	21	25
778	I.V.	1/sep./08	M	1956	54	61	1	52	3	0	160	170	1	3	15	240/130	240	130	150/90	150	90	LERIDIP. TRITACE. DIUREX. TROMBOASS. IEC. ANTICALCIC. DETRALEX. BILOBIL																			24	22	25	28	23
779	H.I.	3/sep./08	M	1938	70	35	1	46		0	98	95	1	3	15	180/100	180	100	150/90	150	90	PREDUCTAL. FUROSEMID. INSULINA. OLICARD		59																	21	18	18	13	23
780	B.T.	2/sep./08	F	1939	69	33	1	40	3	0	117	108	1	2	10	160/100	160	100	140/90	140	90	ANTICALCIC. IEC		71																1	18	17	17	16	19
781	O.D.	4/sep./08	M	1939	68	30	1						0											64																1	27	11	28	28	23
782	L.I.	4/sep./08	M	1956	52	32	1	48	3	0	118	104	1	2	?	160/100	160	100	130/80	130	80	DILTIAZEM. SERETIDE		66																1	25	23	24	27	22
783	S.L.	8/sep./08	M	1974	33	22	0	39	2	0	81	89	0											76	56	59	60	59	60	60	85	57	62	67	62	61	65			1	19	17	16	17	20				20
784	F.F.	17/sep./08	M	1971	36	47	1	48		1	138	122	1	3	5	180/110	180	110	140/90	140	90	ATENOLOL. TERTENSIF		77	56	58	60	58	55	55										1	20	18	22	18	19				9
785	M.V.	16/sep./08	F	1943	65	30	1	38	2.5	0	103	105	1	2		160/80	160	80	120/70	120	70	TEOTARD. SYMBICORT		63																	17	19	14	0	19
786	P.L.	18/sep./08	M	1950	57	43	1	47	5	0	137	118	1	3	12	200/120	200	120	160/80	160	80	CONCOR. AURONALM. ISDN. TROMBO ASS. SIOFOR. AMARYL		65																1	22	18	21	22	24
787	B.I.	23/sep./08	M	1970	38	36	1	49		2	133	132	1	2	2	160/100	160	100	140/70	140	70	NEBULET. ASPERTER. SORTIS		55	55	53	55	53	52	51	56	56	54	56	54	53	51				23	0	21	0	24				12
788	C.G.	23/sep./08	M	1956	52	32	1	54	3	0	122	126	1	3	6	180/90	180	90	120/80	120	80	DIOVAN. OMUAN		57																	21	17	19	17	23
789	P.L.	23/sep./08	M	1962	46	31	1	49			110	111	1	1	1	150/95	150	95	120/70	120	70	AMLOHEXORAL. LERIDIP		56																1	23	13	18	14	25
790	H.I.	25/sep./08	F	1950	57	34	1	43	2	2	122	119	1	3	10	200/110	200	110	140/70	140	70	CONCOR. PRESTARIUM. RYMONORUM		61	59	57	57	57	57	61										1	13	13	14	11	15				50
791	B.M.	24/sep./09	M	1933	75	36	1	47	5	0	123	118	1	3	10	200/120	200	120	140/100	140	100	IEC. DIURETIC. ANTICALCIC. ANTIAGRAGANT. NITRA I. PREDUCTAL. SPIRONOLACTONA		79																1	27	17	30	15	21
792	T.L.	25/sep./08	M	1957	51	43	1	42	3	0	107	103	1	3	10	200/110	200	110	140/100	140	100	CAPTOPRIL. FUROSEMID. SERETIDE		56																1	20	11	16	0	21
793	I.D.	1/oct./08	M	1967	41	43	1	43	5	0	122	116	1	2	5	170/100	170	100	150/100	150	100	VITAMINOTERAPIE		62	60	65	63	68	67		66	66	74	71	77	73					23	18	24	22	19				74
794	C.N.	1/oct./08	M	1954	54	28	1	46	3	0	107	110	1	1	1	10	10	10	150/110	150	110	140/90	IEC. STATINA. ASPIRINA	65																	20	16	19	21	22
795	P.G.	2/oct./09	M	1951	57	33	1	44	3	0	118	111	1	3	5	190/110	190	110	160/90	160	90	CAPTOPRIL		90																1	24	0	23	12	24
796	M.M.	13/oct./08	M	1969	38	46	1	46	3	0	123	126	1	2	1	170/110	170	110	110/80	110	80	NITROMINT. PRESTARIUM. TERTENSIF. THEOTARD. SIMVACARD. DICARBOCALM		101		96	100	93	95		104		97	102	93	96				1	17	14	17	16	17				23
797	C.I.	9/oct./08	M	1955	53	34	1	46	3	0	113	112	1	2	4	170/110	170	110	140/100	140	100	ACCUPRO. NORVASC. PREDUCTAL. IEC. ANTICALCIC. DIURETIC		58																1	20	20	19	23	21
798	C.A.	9/oct./08	M	1956	52	34	1	45		0	122	120	1	2	20	160/100	160	100	130/75	130	75	MICARDIS. NEBILET. TERTENSIF. CRESTOR. OMACOR. MESIBIL		60																1	21	16	20	19	23
799	S.L.	14/oct./08	M	1973	34	29	1	44	3	0	111	116	0		0	130/80	130	80	120/70	120	70			75																1	20	12	16	19	23
800	I.C.	14/oct./08	M	1960	48	35	1	50	3	0	120	116	1	2	3	160/100	160	100	150/90	150	90	2 MEDICAMENTE. SIOFOR		69																1	18	14	16	16	19
801	S.S.	20/oct./08	M	1965	43	39	1	49	5	0	129	116	1	3	4	200/120	200	120	180/120	180	120	TERTENSIF. NORVASC. PRESTARIUM		87	49	61	66	59	66											1	17	14	16	14	19				13
802	P.L.	21/oct./08	F	1934	73	29	1	40	4	0	112	112	1	3	16	200/100	200	100	150/90	150	90	ARA. DIURETIC. BETABLOCANT. ASPERTER. NITROMINT		68															1		22	26	22	13	22
803	G.L.	15/oct./08	M	2002	6	32	1	33	1	0	84	92	0											107	94	88	91	88	89	88	111	94	90	91	90	91	89			1	16	12	13	13	18				16
804	J.T.	18/oct./08	M	1959	49	36	1						0											61																	23	22	22	26	23
805	H.A.	19/oct./08	F	1957	50	39	1	38	3	0	114	131	1	1	2	130/90	130	90	120/90	120	90			73																1	22	13	14	15	24
806	T.A.	22/oct./08	M	1956	52	30	1	42	3	0	112	119	1	2	5	170/100	170	100	160/100	160	100	CONCOR		59																1	21	14	16	15	25
807	H.T.	16/oct./08	M	1953	54	33	1	43	2.5	0	106	103	1	3	2	190/100	190	100	140/90	140	90	COPROVEL. NEBULET. LERIDIP. PREDUCTAL		72	71	71	70	70	82	70										1	19	14	16	12	19
808	J.A.	16/oct./08	F	1987	21	30	1	39	5	0	129	145	1	1	1	150/80	150	80	130/70	130	70	0		71																1	18	11	13	12	20
809	C.A.	16/oct./08	F	1950	58	34	1	40	3	0	111	118	1	2	6	160/95	160	95	120/70	120	70	TERTENSIF. PRESTARIUM. LOKREN. PLEUDIL. NEBILET		63																1	18	13	14	17	21
810	H.I.	22/oct./08	M	1943	65	39	1	45	3	0	115	111	1	3	30	200/110	200	110	160/90	160	90	METOPROLOL. SINOPRIL. ASPIRINA		56																1	25	21	25	31	23
811	M.I.	27/oct./08	M	1968	40	32	1	42	2	0	108	107	1	1	1	130/100	130	100	120/80	120	80	BISOPROL		58																1	21	18	22	21	21
812	S.C.	23/oct./08	M	1948	60	30	1	44			105	100	0						120/80	120	80	SINGULAR. AERIUS. SYMBICORT. NASONEX. OLYNTH		76	64	69	77	68	59	0	92	76	83	100	79	69				1	22	16	23	13	22				10.8
813	C.P.	19/nov./08	M	1965	43	42	2	47	2.5	0	127	123	1	1		150/90	150	90	150/90	150	90	SERETIDE		65																	16	12	15	15	18
814	F.I.	10/nov./08	M	1947	61	31	1	45	3	0	126	120	1	3	2	220/100	220	100	150/90	150	90	CAPTOPRIL. TERTENSIF. BETALOK		54																1	19	16	18	22	19
815	R.I.	19/nov./08	M	1972	36	45	1V	47			147	132	1	3	5	200/125	200	125	135/90	135	90	DIUREX. DILTIAZEM. FUROSEMID. CLEXANE. TEOTARD																		1	20	20	20	19	20
816	D.I.	7/nov./08	M	1938	70	36	1	48	5	0	138	122	1	3	25	200/120	200	120	130/80	130	80	SARTRAN. BETA BLOCANT. CONCOR. LASIX. SINDRON. MILURIT. DETRALEX		71																1	19	18	18	16	20
817	T.D.	18/nov./08	F	1945	63	39	2	37	3	0	114	130	1	1	3	150/90	150	90	130/80	130	80	CIBACEN		59																1	20	13	18	15	23
818	M.A.	17/nov./08	M	1940	68	47	1			0	128	122	1	1		140/90	140	90	130/80	130	80	STATINA		53																1	20	16	20	17	23
819	J.V.	5/nov./08	F	1967	41	35	1	38	10	1	119	124	0											60																1	16	12	13	15	18
820	B.E.	7/nov./08	F	1947	61	27	1	36	3	2	98	112	1	3	15	220/130	220	130	160/90	160	90	ENALAPRIL. PLENDIL 5. METOPROLOL		61																	21	15	17	17	23
821	P.V.	17/nov./08	F	1944	64	47	1	47		0	135	147	1	2	13	170/100	170	100	140/80	140	80	ENALAPRIL. PREDUCTAL. SIOFOR. AMARYL		71																	20	16	20	20	19
822	S.M.	4/nov./08	F	1988	20	47	1	39		2014-01-02	121	143	0						120/70	120	70	LEVATINOXIM		91	89	89	94	87	86		92	90	90	95	88	87					16	13	12	12	16				6
823	S.S.	3/nov./08	M	1962	45	34	1	48			138	121	0						140/85	140	85			75																	17	15	17	19	23
824	L.G.	3/nov./08	M	1960	48	40	1	45		1	123	119	0											78																1	24	19	24	23	25
825	M.M.	31/oct./08	F	1971	37	22	0	34			100	112	0						110/70	110	70			75																	13	11	11	12	4
826	M.E.	30/oct./08	F	1967	41	27	0	35	3	0	84	104	0	hipo-ta		110/60	110	60	90/60	90	60			80	78	79	78	79													15	11	12	13	17				8
827	B.F.	30/oct./08	F	1947	61	35	1	43	3	0	121	123	1	3	1	200/120	200	120	150/100	150	100	IEC. DIURETIC		61																1	19	15	17	16	22
828	M.V.	29/oct./08	M	1952	56	28	1	45	3	0	105	111	1	2	2	160/100	160	100	140/90	140	90	CAPTOPRIL. IEC		64																1	18	14	19	12	19
829	T.I.	31/oct./08	M	1949	58	36	1	50	3	0	135	122	1	1	8	150/110	150	110	140/95	140	95	IEC. STATINA. MILURIT. ACTOS		60																1	23	17	24	26	16
830	P.I.	28/oct./08	M	1961	46	32	1	44			117	108	0											70		59	64	57	59	31											27	18	28	32	27				10
831	T.P.	29/oct./08	M	1942	66	44	1	50	5	0	140	133	1	3	20	240/160	240	160	180/100	180	100	DIURETIC. IEC. BETABLOCANT. METOPROLOL. ASPERTER. STATINA		118	106	111	114	111	109	109	127	112	116	119	116	114	115				18	22	15	16	17				13
832	M.D.	27/oct./08	M	1953	55	38	1	56		0	129	128	1	1	200/120	140/90	140	90				CAPTOPRIL		46																1	36	36	35	40	17
833	D.F.	27/oct./08	M	1992	16								0											64	52	61	62	65	57	52	85	81	80	87	79	73	77				14	13	14	13	15				26
834	B.A.	5/nov./08	F	1964	44	20	0	34		2014-01-02	76	92	0			130/70	130	70	120/70	120	70			31	67	61	59	62	68	61										1	21	33	20	14	21				33
835	I.D.	25/aug./08	M	1947	61	38	1	51	6	0	138	116	1	3	15	190/110	190	110	140/70	140	70	IZROSPIRON. APROVEL. MILURIT. ISDZ. AMLODIPINA. MEGUAL		79																1	23	16	23	24	23
836	M.C	24.11.2008	M	1959	48	35	1	45	3	N	128	117	1	2	5	140/100	140	100	130/90	130	90	NEBILET.ACUPRO.TERTENSIF. PREDUCTAL.CRESTOR.AFLEN		76															1	1	19	13	18	18	21
837	D.M	11.11.2008	M	1958	50	33	1	44.5			113	108	1	2	2	170/90			140/90			PRESTARIUM		72																	19	16	21	37	21
838	P.M	27.11.2008	M	1939	69	31	1	43	3	N	123	118	1	3	30	210/120			140/70			DIOVAN.EGILOK.AMLODIPINA.ASPENTER.TROMBOASS		56															1	1	24	21	22	29	19
839	B.D	12.11.2008	M	1956	52	47	1	47			130	123	1	2	7	180/120			150/80			MANOFRIL.EGILOK		60	63	63	62	63	71										1	1	18	18	16	20	19
840	D.G	12.11.2008	M	1952	56	24	0	40			91	93	1	2	10	160/110			130/80			CRESTOR.TRITON.ZOKREN		69															1	1	24	21	24	29	23
841	I.I	03.12.2008	M	1957	51	38	1	43			127	117	0	0	0	135/85			130/80			OMEGA3..ASPACARDIN		79															1	1	19	15	19	17	29
842	R.M	18.11.2008	F	1952	56	56	1	43	5	N	140	170	1	2	15	160/100			110/60			ATACARD.DETRALEX.VERAPAMIL.DIUREX.DIGOXIN.FUROSEMID		81															1	1	16	21	15	19	16
843	S.M	18.11.2008	M	1957	52	32	1	44	2.5	N	119	111	1	3	2	240/180			150/80			TOLFAST		72	57	58	38	60	63										0	1	22	32	22	24	21
844	T.G.	10.12.2008	M	1936	72	26	0	42			98	104	1	3	1	160/100			130/70			PRESTARIUM.CONCOR.TROMBOSTOP.GLUCOTROL		55															1	1	30	30	20	39	24
845	S.B.	08.12.2008	F	1963	45	38	1	44			134	144	1	3	15	260/145			130/80			ACCUPRO.BETALOK.TERTENSIF		76															1	1	22	13	20	22	24
846	B.A.	15/sep./08	F	1948	60	38	1	42	3	0	123	133	1	1	6	150/110	150	110	130/80	130	80	METOPROLOL. FELODIPINA		50	58	56	58	55												1	24	15	25	23	21				23
847	Z.F.	22.12.2008	M	1952	56	40	1	48	3	N	130	130	1	3	2		190	90		140	90	IEC		67															1	1	18	22	17	21	22
848	M.I.	29/aug./09	M	1963	44	67	1	51	5	0	180	170	1	3	4	190/130	190	130	130/70	130	70	INDOPAMIDA. ENALAPRIL		58																1	15	16	13	18	17
849	A.R.	11.12.2008	F	1969	39	31	1	41	2	N	113	126	0				120	70				LYPANTHYL		23		78	77	80	76										1	1	19	11	13	0	21
850	R.N.	13.01.2009	M	1961	47	35	1	50	5	N	130	123	1	3			180	100		145	90	RAMIPRIL.EGYLOK.ASPENTER.DIPIRIDAMOL		101	85	92	92	93	87										1	1	32	21	32	45	19
851	S.S	15.12.2008	M	1945	63	30	1	47	4	N	117	110	1	3	16		200	110		160	90	EXTERGE.DILTIAZEM. DIUREX		67															1	1	20	18	19	17	20
852	H.D	13.12.2008	F	1985	23	20	0	33	5	N	70	95	0									0		59																	20	0	20	23	19
853	P.I.	24.11.2008	M	1960	47	31	1	45	3	N	128	112	1	2	2		145	105		140	90	0		103	71	85	88	78	72										1	1	23	21	24	22	23
854	R.C.	26.11.2008	M	1959	49	32	1	46			106	105	1	1	2		150	105		135	90	NOLIPREL		79																	24	14	23	22	26
855	M.G.	26.11.2008	F	1970	38	27	0	35	0	0	101	104	0	0	0	0								77	76	75	75	74											1	1
856	B.F	29.11.2008	M	1979	29	26	0	43			110	108	1	1	1		140	80		125	80	0		65																	20	17	18	19	22
857	A.M.	28.11.2008	M	1974	34	28	0	39.5	5	N	102	106	0											77															1	1	23	22	20	33	24
858	S.B.	17.12.2008	M	1986	22	23	0	37	N	N	96	106	0											60																	17	15	13	14	20
859	L.M.	11.12.2008	M	1960	48	34	1	45	3	N	121	111	1	3	2		150	100		140	95	PRESTARIUM.TERTENSIF		68																	21	14	15	18	22
860	S.N.	10.12.2008	M	1949	58	39	1	43	4	N	120	128	1	3	4		220	110		180	110	ENAP.LERIDIP.TERTENSIF.TRITER		70															1	1	17	14	16	14	21
861	B.A.	15.12.2009	F	1942	66	29	1	39	3	N	110	119	1	3	17		180	100		140	90	IEC.METOPROLOL		66	61	62	63	61	62												24	19	25	21	22
862	B.I.	17.12.2008	M	1976	31	37	1	52	5	N	128	117	1	3	7		190	110		150	100	TERTENSIF.NEBILET.RANOZIL.LYPANTHIL		93	76	76	80	74	63										1	1	20	18	23	37	19
863	A.G.	02.12.2008	F	1950	57	32	1	38	3	N	110	108	0				130	70		120	75			71	77	66	71	65	61										1	1	20	13	19	23	21
864	G.C.	18.12.2008	F	1939	69	31	1	38	3	N	103	111	1	3	40		200	120		140	80	MONOPRIL.DILTIAZEM		99	59	103	105	99	105										1	1	21	18	21	0	22
865	N.N.	31.12.2008	M	1944	64	32	1	50		1	110	108	1	1	8		130	85		120	80	ENALAPRIL.NEFRIX		65	61	65	72	64	47	63											24	21	25	16	22
866	Z.G.	4.12.2008	F	1970	38	38	1	41			114	112	1	2	18		170	115		150	90	DIUREX.BETALOK.PRESTARIUM		67	52	61	62	59	62										1	1	18	0	17	13	18
867	J.L.	10.12.2008	F	1974	34	21	0	32			89	96	0							100	70			81	57	67	75	64	64	61											19	19	15	28	17
868	N.A.	16.12.2008	F	1950	58	27	1	35		N	99	118	1	3	3		190	100		125	70	ATROVEL.TERTENSIF.TAROVAX.PLAVIX.REDERGIN.RIVORAL.TROMBOASS.OMERAN.LIPANTHYL		64	83	68	77	65	34												23	21	23	17	25
869	P.C.	07.01.2009	M	1979	29	32	1	38	2	n	113	113	1	3	2		190	100		150	85	NOLIPREL		85	77	74	76	74	77	76											17	116	14	13	18
870	B.I	19.12.2008	M	1975	33	40	1	48	5	N	124	122	1	2	1		145	100		140	95	TRITACE.LYPANTHIL		76															1	1	20	16	18	20	25
871	T.E.	20.01.2009	F	1962	46	25	0	37			86	108	0				130	70		120	70	SERETIDE		71																	17	11	17	13	19
872	M.A.	29.01.2009	F	1936	72	31	1	35	3	N	96	114	1	1	5		150	80		120	70	RAMIRAN		67															1	1	19	13	18	14	22
873	A.C.	10.01.2009	F	1970	38	25	0	41	3	1	118	120	0							120	70			74															1	1	20	21	19	20	20
874	H.R.	23.12.2008	M	1982	26	34	1	44	2	N	115	131	0							130	70			66																	15	13	12	12	16
875	U.M	12.01.2009	M	1972	36	33	1	47	4	N	118	109	0							130	80			66																	19	17	17	18	22
876	F.T.S	13.01.2009	M	1968	40	30	1	45	2	N	108	111	1	1			140	90		140	90	LYPANTIL		68															1	1	23	12	22	15	24
877	S.M.	06.01.2009	M	1979	29	27	0	42	2	N	100	104	0				120	70		100	70			67															1	1	21	16	19	15	22
878	G.A.	06.01.2009	F	1950	58	29	1	38			95	102	1	3	3		240	130		150	100	PRITER.TERTENSIF.EGILOK.PRESTARIUM.NEFIRX		68																	18	13	15	14	22
879	C.M	08.01.2009	F	1965	43	26	0	40	2	N	93	105	1	2	6		160	95		140	85	NEBILET.TERTENSIF		63																	21	19	17	14	23
880	C.L	07.01.2009	M	1960	48	46	1	56	5	N	148	125	1	2	5		150	110		140	100	DIOVAN.ASPENTER.DIUREX		63																	22	27	21	33	22
881	N.G.	12.01.2009	M	1963	45	34	1	50	5	N	132	131	1	3	15		260	125		160	105	CAPTOPRIL		90	83	81	88	80	77	85											18	17	18	17	17
882	Z.G.	28.01.2009	M	1954	54	33	1	51	3	N	116	109	1	3	14		240	110		180	85	LOKREN.TERTENSIF.ASPENTER.RANOLIR.LYPANTHIL.NITROMINT		67	62	59	62	58	54										1	1	24	25	24	27	22
883	F.F.	21.01.2009	M	1938	70	29	1	42			104	109	1	2	7		170	120		110	80	ISODINIT.CELEBREX.VOLTAREN.SPIRIVA.SERETIDE.BETALOK. GYNGKO BILOBA. MEPROBAMAT.BROMHEXIN		66																	25	17	26	26	24
884	P.P.	14.01.2009	M	1952	56	28	0	43	3	N	102	112	0				130	85		130	90	AVEDROL.IMURAN.FLUIMUCIL		77																	17	15	13	11	18
885	K.M.	16.01.2009	M	1950	58	40	1	53	6	N	148	138	1	3	15		170	110		160	100	ASPENTER.IEC.BETALOK.		68																	21	0	19	15	25
886	A.S.	21.01.2009	M	1978	30	28	0	40	4	1	106	103	1	2	2		160	110		120	90			74															1	1	14	21	17	25	21
887	D.M.	15.01.2009	M	1952	56	0							0											74	61	64	61	64	70												36	15	39	19	28
888	C.M	26.01.2009	M	1962	46	35	1	49	3	N	122	123	1	1	1		140	80		140	80			69															1	1	22	21	22	21	20
889	P.A.	20.01.2009	M	1975	33	20	0	36	2	N	75	90	0							120	70			60															1	0	21	21	19	15	24
890	I.A.	19.01.2009	F	1960	48	25	0	34	2	N	86	110	1	3	9		220	170		120	75	TENOX.TERTENSIF.ACCUPRO		86	79	77	81	75	75										1	1	34	29	36	30	22
891	S.V.	28.01.2009	M	1959	49	27	0	45	2	N	100	107	1	1			140	80		125	80			53															1	1	47	20	52	49	18
892	Z.N.	23.01.2009	M	1958	50	41	1	51	5	N	137	133	1	3	12		200	110		140	90	IEC.DIURETICE.BLOCANT CA		63															1	1	24	17	26	21	23
893	P.I.	23.01.2009	M	1927	82	39	1	48		N	130	140	1	2	7		170	110		120	80	EGILOK.NITROMINT.SIOFOR.AMARYL		64															1	1	22	23	20	21	25
894	M.D.	26.01.2009	M	1959	49	30	1	46	3	N	114	107	1	3	12		220	140		150	90	CONCOR.CORDARONE.RANOLIP.NITROMIN.ALFEN		66	54	54	55	56	54	51											23	17	16	18	22
895	G.F.	09.02.2009	M	1968	40	29	1	42	N	N	112	117	1	1	2		160	110		140	80	0		74	70	67	68	66	68	72									1	1	20	14	18	16	22
896	B.M.	09.02.2009	M	1971	37	40	1	53	3	N	135	125	0				130	70		130	70	0		70															1	1	17	13	16	17	20
897	C.B.	28.01.2009	M	1958	50	27	1	47		N	96	107	0				130	80		130	80	SERETIDE.SPIRIVA.TEOTARD.BROMHEXIN		67															0	0	19	13	16	14	23
898	T.B.	29.01.2009	M	1984	24	25	0	39	N	N	89	100	0	0	0					120	70			63															1	1	21	21	21	24	22
899	I.I.	02.02.2009	M	1956	52	35	1	46			124	120	1	3	2		210	110		150	89	RAVEL.TERTENSIF.PRESTARIUM.ANTICALCIC		85	71	73	75	72	76										1	1	24	24	23	28	20
900	S.F.	09.02.2009	F	1947	61	27	1	41	3	N	101	101	1	3	7		210	110		140	80	ALANOPRIL.TERTENSIF		70																	19	16	23	22	14
901	J.S.	02.02.2009	F	1938	70	39	1	43	3	N	121	127	1	3	10		210	120		150	90	DILTIAZEM.DIGOXIN. SINTROM FUROSEMID		64															1	1	19	20	19	20	17
902	B.S.	03.02.2009	M	1958	50	41	1	51	3	N	122	166	1	2	10		150	90		140	90			91															1	1	18	14	17	18	18
903	R.M.	03.02.2009	F	1957	51	31	1	39		MICROGNATIE	119	113	1	3	28		180	100		140	80	ASPACARDIN.ATENOLOL.CAPTOPRIL.FUROSEMID		71															1	1	17	15	16	16	21
904	B.G.	05.02.2009	M	1954	54	30	1	45	3	N	105	104	0	0			120	80		120	80			73																	21	16	18	19	26
905	O.I.	6.02.2009	M	1960	48	32	1	43			105	108	1	1	1		150	100		130	80			72															1	1	21	16	19	16	25
906	T.P.	08.02.2009	M	1945	63	39	1	58			143	121	1	1	1		150	70		150	70			75															1	1	19	17	20	18	19
907	C.I.	08.02.2009	F	1947	61	31	1	38			105	108	1	3	12		230	140		160	90	DIUREX.PREDUCTAL.LERIDIP.LISINOPRIL		67	65	62	63	62	63	62											18	17	18	24	19
908	C.I.	23.02.2009	M	1976	33	35	1	45	3	N	118	114	0							130	80			83															1	1	20	18	20	23	22
909	P.L.	11.02.2009	F	1960	49	44	1	40		N	125	139	1	2	12					120	80	ACCUPRO. CETOZIL.FRONTIN.BILOBIL		67																	16	15	13	14	18
910	S.L.	11.02.2009	M	1953	55	21	0	39	1	N	82	92	0	0	0		120	60		110	60	0		78	67	68	71	67	67												19	12	22	16	21
911	H.C.	19.02.2009	M	1951	57	31	1	42	3	N	112	112	1	3	10		200	100		140	80	NEBILET.DETRALEX.SIMVACARD.ASPENTER.NOLIPREL		55															1	1	28	21	25	36	27
912	S.M.	12.02.2009	F	1962	47	35	1	44			110	117	1	2			140	95		125	90			76															1	1	19	11	11	13	24
913	H.M.	12.02.2009	F	1962	46	26	0	36		1	95	105	1	2	0		160	115		120	85	ATACARD		68															1	1	20	15	15	13	23
914	M.E.	16.02.2009	F	1947	61	32	1	40		3	105	107	0							140	90	ERDOMED.TEOTARD		60	72	67	63	67	81	84										0	20	18	21	17	26
915	B.F.	13.02.2009	M	1964	44	40	1	44		N	125	119	0							120	75			73	73	69	70	69	69	49									1	1	30	25	30	27	33
916	R.L.	25.02.2009	M	1978	30	32	1	45			119	124	0				130	70		120	70			72															1	1	22	15	0	19	22
917	M.C.	17.02.2009	M	1952	56	30	1	43			116	104	0	0	0		120	70		120	70																				23	16	23	13	26
918	L.V.	18.02.2009	M	1968	40	33	1						1	1	2		150	110		130	80			87															1	1	18	0	14	12	22
919	T.L.	18.02.2009	M	1972	36	30	1	46	2	N	105	107	0	0	0					130	80			70															0	0	37	3	14	2	18
920	L.C.	19.02.2009	M	1943	65	30	1	43			107	100	1	3	1		200	110		180	90	ZENEM .NEBILET.IZOVEN		69															1	1	26	21	27	29	20
921	T.V.	02.03.2009	F	1949	59	31	1	37	2	2	95	108	1	2	0		160	80		120	70	CORDARONE.LERIDI[.SINTROM.DIUREX.PREDUCTAL		50															1	1	23	12	18	21	25
922	V.G.	27.02.2009	M	1939	69	30	1	45	2	FRACTURA DUNLA	117	114	1	2	4		160	100		130	95	ANRONAL.IEC.DEXAZIN		59															1	1	30	20	35	0	29
923	I.O.I	25.02.2009	M	1953	55	36	1	41	3	N	123	14	1	2	6		170	90		157	80	ENALAPRIL.LOKREN.DETRALEX		57															0	1	20	14	18	16	23
924	C.M.	03.03.2009	F	1961	47	36	1	39	3		114	121	1	3	3		180	100		130	80	TERTENSIF.PRESTARIUM.BETALOK.ASPENTER.AMLODIPINA		57	57	57	59	55	55												17	13	13	15	20
925	D.V.	23.02.2009	F	1947	61	30	1	40	3	N	121	114	1	2	5		170	100		140	100	CONCOR.NOLIPREL		61															1	1	22	17	20	14	26
926	D.D.	20.02.2009	M	1971	37	25	0		N	N	91	103	0	0	0		130	90		120	90			69															1	0	20	13	11	13	24
927	G.P.	04.03.2009	M	1953	55	29	0	43			112	105	1	3	8		200	140		130	70	CONCOR.SERETIDE		74																	18	16	20	19	21
928	G.E.	04.03.2009	F	1951	57	38	1	40		N	120	30	1	1	1		150	100		140	90			68		68	69	68	67												13	13	14	12	16
929	B.I.	26.02.2009	M	1941	67	26	1	42		1	108	95	0							130	75	BROMHEXIN.VASILIP		56																	24	16	28	25	23
930	G.E.	05.03.2009	F	1942	66	31	1	43		N	105	110	1	3	1		190	110		140	70	BETALOK.SINTROM.CORDARONE.ENTROX.SPIRIVA.PREDNISON.PREDUCTAL.TEOTARD		45																	20	14	21	20	19
931	L.M.	11.03.2009	F	1950	58	39	1	44	4	N	137	142	1	3	24		200	125		130	80	PRESTARIUM		64																	21	14	16	16	25
932	B.D.	06.03.2009	M	1947	61	39	2	48	3	N	126	119	1	2	15		150	100		146	80	DIURETIC.BLOCANT CALCIC.TEOTARD.SPIRIVA.LUCETAM		78																	15	14	15	14	16
933	C.A.	09.03.2009	M	1968	40	26	0	40	2	N	96	98	1	1	0					150	95	SORTIS		66																	20	18	16	15	24
934	T.S.	09.03.2009	F	1954	55	35	1	37	3	N	123	140	1	3	2		180	100		150	95	TERTENSIF.PRESTARIUM.NORVASC.PREDUCTAL.SORTIS.ASPENTER		82	61	66	69	66	61	59											15	14	14	13	17
935	M.S.	16.03.2009	F	1967	41	38	1	42	4	N	119	128	1	3	5		230	145		160	105	QAPROVEL.ADALAT.NEBILET		66																	26	30	33	0	24
936	M.I.	24.03.2009	M	1948	61	29	1	42			109	105	1	1						150	80			65																	20	13	22	16	21
937	D.N	11.03.2009	M	1948	60	32	1	49		N	130	107	1	3	7		240	120		110	80	CAPTOPRIL.PREDUCTAL.PREDNISON		68																	28	23	32	14	26
938	M.A.	26.03.2009	F	1959	50	41	1	39	3	2	124	126	1	2	7					110	70	NOLIPREL.PREDUCTAL.TROMBOASS.SIMVACARD.NITROGLICERINA		80																	20	10	12	0	20.6
939	C.M.	01.04.2009	F	1951	58	48	1		3	N			1	3	15		200	110		140	95	ATACAND.TERTENSIFCARVEDILOL.SORTIS.PREDUCTAL		90		64	65	63	102												17	15	17	17	18
940	V.S.	25.03.2009	M	1956	52	32	1	41			126	101	1	3	4		180	100		130	80	CPATOPRIL.NIFEDIPINA		66																	24	16	25	15	26
941	V.D.	01.04.2009	M	1944	65	38	1	52	10	N	133	131	1	3	2		200	110		150	100	CAPTOPRIL		62																	25	24	24	30	19
942	S.V.	31.03.2009	M	1962	46	34	1	49	3	N	126	120	1	3	2		220	110		140	70	NOLIPREL FORTE. BETA BLOCANT		62																	31	29	30	34	0
943	S.C.	07.04.2009	M	1959	49	27	0	41	2	N	95	105	0							100	60			72																	21	27	21	19	18
944	P.I.	06.04.2009	M	1956	52	33	1	44	2	N	118	115	0							120	70			89	84	88	90	88	72											1	28	17	29	29	22
945	O.S.	09.04.2009	M	1959	49	37	1	47	5	N	136	116	1	3	12		220	120		115	110	BETABLOCANT.NORVASC.ENAP.SORTIS.DIUREX.ASPENTER.SIOFOR.FANARIC		84																	19	13	19	30	19
946	S.F.	03.04.2009	F	1953	56	34	1	36	3	N	110	121	1	3	4		220	115		130	75	LERIDIP NICARDIS.CONCOR		76	73	72	73	71	73												15	14	15	22	15
947	J.S.	30.03.2009	M	1945	64	22	0	38	2	2	94	102	0							120	80	SERETIDE.TEOTARD		66																	16	11	15	13	18
948	V.N	31.03.2009	M	1930	78	0							0											57																	17	12	17	19	23
949	R.P.	07.04.2009	M	1961	48	29	1						1	1	5		140	90		130	80	0		59																	19	16	19	14	20
950	L.M.	13.04.2009	F	1960	48	30	1	41	3	N	101	105	0	0	0					130	80	ADO.MILUIRIT.SIMVACARD		56																	21	19	18	21	27
951	N.C.	10.04.2009	M	1968	41	41	1	47		N	131	125	1	2	3		170	110		130	80	TARKA		64																	25	18	19	18	29
952	P.N.	09.04.2009	M	1965	44	49	1	44		N	137	123	1	3	0		180	120		180	120																				18	15	18	19	18
953	M.E.	09.04.2009	F	1950	58	0	0						0											39	67	67	67	66	67	68											17	19	17	21	17
954	B.I.	10.04.2009	M	1960	48	36	1	43		N	130	127	1	2	5									93		93	91	93	95	98											30	13	20	15	30
955	L.I.	13.04.2009	F	1970	38	41	1	47	5	N	138	135	1	2	20		170	110		140	80	BISOGAMA		16	2	4	3	6	2	4											15	12	13	13	15
956	I.C.	15.04.2009	M	1939	69	20	0	42	3	N	101	100	1	3	7		200	100		145	85	TERTENSIF.MANOPRIL.METOPROLOL.PREDUCTAL.PLAVIX.SIOFOR		88	66	68	70	66	63												19	16	21	22	19
957	B.I.	22.04.2009	F	1952	56	43	1	48		N	140	150	1	2	5		160	100		140	90	ACCUPRO.INDAPAMID.AMLODIPINA.SIOFOR.CALMEPAN		89	91	86	88	83	90												17	15	17	13	17
958	O.P.	22.04.2009	M	1937	71	36	1	41			106	102	1	3	1		210	120				ACCUPRO		81																	18	13	17	19	19
959	T.N.	23.04.2009	M	1970	38	30	1	41		1	108	106	1	2	3		170	110		130	90	0		68																	14	13	14	14	15
960	C.D.	27.04.2009	M	1931	78	25	0	41	2	N	96	102	0	0	0		140	80		130	80	SERETIDE.TEOTARD		63																	19	13	19	15	21
961	K.I.	27.04.2009	M	1931	77	26	1	40	2	N	104	101	1	1	0		150	90		130	60			67																	21	10	23	49	20
962	F.I.	27.04.2009	M	1951	57	42	1	48	3	N	133	122	1	3	8		180	140		160	90	DIUREX.IEC.CONCOR.OLICARD.SERETIDE.TEOTARD		47	66	63	68	57													18	14	16	20	18
963	S.M.	28.04.2009	M	1947	62	37	1	49	3	2	125	128	1	2	0		160	90		140	70	BETA BLOCANT.DIGOXIN.CORDARONE.SINTROM.CARVEDILOL.FUROSEMID.SPIRONOLACTONA		61																	17	15	17	18	18
964	G.M.	29.04.2009	M	1972	36	29	1	45	3	N	119	116	0	0	0		130	80		120	80			81	65	70	69	69	73												31	0	31	29	26
965	I.A.	29.04.2009	F	1952	57	38	1	41	2		115	125	1	3	0		200	120		110	80	CONCOR.SOMNIFERE		84																	23	10	23	28	16
966	S.L.	04.05.2009	F	1969	39	29	0	37		N	102	113	1	3	1		200	110		140	90	ENAP.DILTIAZEM		88																	18	15	19	14	18
967	T.I.	30.04.2009	M	1958	50	0		47			117	120	0	0	0		0	0		120	80			72	66	68	69	67	68												15	16	16	15	14
968	T.M.	05.05.2009	M	1949	60	45	1	56	5	N	140	129	1	3	4		170	120		120	80	ISOPTINDETRALEX.DIUREX.PREDNISOLON.AROVEL		71																	21	22	20	19	27
969	V.E.	11.05.2009	M	1931	77	37	1	57	5	N	130	126	1	3	25		200	100		160	80	IEC.DIURETIC.STATINA.DIGOXIN		56																	19	19	19	19	16
970	B.I.	07.05.2009	M	1977	31	0							0											86	78	76	81	74	72												18	19	17	18	19
971	M.M.	05.05.2009	M	1953	55	32	1	47	3	n	125	122	1	1	0		140	80		115	60	CONCOR.ASPENTER		70																	21	13	22	20	21
972	I.D.	06.05.2009	M	1959	50	32	1	46		1	130	120	0	0	0					120	70			70	70	75	74	75	74												37	19	38	35	32
973	M.I.	06.05.2009	M	1961	47	36	1	45		3	123	105	1	2	0		160	110		140	80	PRESTARIUM.CARVEDILOL.LTYROXIN		91	80	73	73	73	74												21	13	19	15	22
974	N.A.	08.05.2009	F	1956	53	26	0	37	4		85	103	1	3	1		200	110		140	90	APROVELM.NEFRIX.SEDOCALM.SIPROMEN		65																	20	16	21	22	17
975	T.S.	14.05.2009	M	1956	52	34	1	46	6	N	127	126	1	2	5		170	120		190	85	ENALAPRIL.RAVEL.LYPANTHLY.OMEZ.LAUZAL		76	60	69	72	68	67												25	22	26	21	24
976	C.G.	11.05.2009	M	1949	59	31	1	44			109	110	1	3	4		180	100		135	80	CIBOREN.BETALOK.PREDUCTAL.BETASERV.MILURIT.		72																	20	19	20	16	19
977	D.A.	18.05.2009	M	1940	69	33	1	52		N	118	116	1	3	7		180	120		120	70	APROVEL .CONCOR.TERTENSIF.LERIDIP.SORTIR.TROMBOASS.MIL.URIT		51																	17	15	16	14	20
978	D.N.	11.05.2009	M	1948	60	28	1	41	25	N	106	104	1	2	1		170	100		120	80			61	56	57	58	57	57												19	15	19	13	20
979	A.I.	19.05.2009	M	1943	65	31	1	47		N	123	128	1	3	3		180	90		140	70	BETALOK.SIMVASTATIN.INDAPAMID.SEDOCALM.SULFASALAZINA		62																	24	17	18	0	27
980	A.M.	19.05.2009	F	1949	59	23	0	39		N	90	98	1	3	3		180	90		140	70	PREDUCTAL.INDAPAMID.PERINDOPRIL.ALFACALCIDORUM.NITROGLICERINA.SIMVASTATIN		53																	24	24	23	29	26
981	P.M.	12.05.2009	M	1952	57	38	1	48		N	134	136	1	3			180	110		165	90	DIURETIC		81	79	80	81	79	80												15	16	15	16	15
982	C.M.	15.05.2009	F	1973	36	42	1	45		N	118	135	1	2	2		175	130		120	80	DOREGYT		85																	16	13	16	13	17
983	O.D.	13.05.2009	F	2004	5	25	0	3		1	84	75	0	0	0									55	48	37	39	38	33												17	13	16	14	19
984	G.O.	14.05.2009	F	1962	47	29	1	35	2	N	95	112	0	0	0					110	70			80																	21	0	17	14	29
985	B.S.	28.05.2009	M	1964	45	25	0	38	3		110	114	1	1	5		130	110		120	100			55																	24	23	24	27	21
986	C.M.	20.05.2009	F	1951	57	46	1	35	3	N	125	138	1	3	10		220	120		140	70	BETABLOCANT.INHIBITOR DE CALCIU.ADO.PENTOXIFILIN.TANAKAN .SERETIDE		68																	22	22	22	22	20
987	P.R.	08.06.2009	M	1932	76	28	0	47			110	117	1	3	20		180	120		120	70	AMIODARONA.BISOPROLOL.REQUIP.CARBIDOPA.LEVODOPA.AVODART		74	61	62	63	63	59												18	17	20	19	18
988	I.T.	21.05.2009	F	1939	70	28	1	38	2	N	97	103	1	3	30		280	140		180	80	ACCUPRO.NEBILET.MEXITIL.ASPENTER.METOPROLOL.DICLOFENAC.PREDUCTAL.DIUREX.COSTEAL.TEOTARD		55																	21	22	21	26	23
989	P.F.	20.05.2009	M	1970	38	30	0	39		N	88	104	1	2	4		160	120		120	80	PRIFOR		76	63	64	66	65	47												20	15	19	22	21
990	M.D.	03.06.2009	M	1969	39	35	1	47			117	119	1	1	2		150	110		125	80	PRESTARIUM.SORTIS		61																	18	16	18	17	20
991	L.S.	25.05.2009	F	1960	48	51	1	54	5	N	160	155	1	3	15		250	140		160	100	VIVACE.IEC.RANIPRIL.OLIGARD.SIMVACARD.NITROMINT.VEROSPIRON		92	94	90	83	88	99												18	13	18	15	22
992	M.M.	08.06.2009	F	1954	54	48	1	47	5	N	137	138	1	3	28		250	130		220	110	TRITACE.DIUREX.PREDUCTAL.ISOPTIN		62																	25	13	12	12	26
993	C.S.	18.05.2009	M	1941	67	0							0											96	67	91	81	98	75												21	18	22	16	20
994	R.C.	26.05.2009	M	1946	63	0	1	51	4	n	140	115	1	3	19		210	180				BETABLOCANT		42																	18	16	17	20	20
995	C.M.	17.06.2009	F	1951	57	33	1	39	3	N	111	127	1	3	31		300	135		150	80	GOPTEN.NORVASC.DIUREX.BETALOC.SORTIS.NITROGLICERINA		64	54	57	57	57	52												20	14	21	15	19
996	S.T.	28.05.2009	M	1944	65	35	1	45	3	N	111	109	1	3	5		190	110		135	80	BETABLOCANT.IEC.CIBACEN LYPANTHIL																			24	11	25	23	22
997	D.M.	28.05.2009	M	1963	46	0							0											83																	20	13	19	23	20
998	R.I	27.05.2009	M	1947	61	32	1	46	3	N	117	106	1	3	3		240	130		120	80	DIOVAN.SERETIDE.SIMVACARD		68	57	62	63	61	60												18	14	18	18	17
999	S.A	29.05.2009	M	1958	50	29	1	43	2.5	N	112	110	1	2	0		160	100		135	90	TERTENSIV. ATACAND		64																	23	18	23	19	16
1000	B.N.	01.06.2009	M	1949	60	32	1	45		N	126	112	0							140	95			75																	18	17	18	20	19
1001	R.C.	03.06.2009	F	1944	64	25	0						0							120	70			71																	19	14	20	21	18
1002	P.S.	04.06.2009	M	1961	47	28	1	43	3	N	104	103	1	1	1		140	90		120	75			72																	18	15	19	14	20
1003	M.C.	17.06.2009	F	1966	42	41	1	43	3	N	118	131	1	2	2		170	100		140	90	TENOX.TERTENSIV		60																	22	14	22	22	24
1004	K.F.	04.06.2009	F	1952	57	32	1	37			100	105	1	3	1		180	100		120	85	TRITACE.LOKREN.STILNOX.COENZIMA Q10.EXTRAVERAL		84	78	85	80	86	98												23	18	25	20	19
1005	T.S.	22.06.2009	F	1970	39	33	1	43			126	111	0							145	105			62																	18	21	17	13	20
1006	L.C.	09.06.2009	M	1977	31	26	1	38			95	101	0				120	70		108	80			63																	24	16	18	13	28
1007	P.E.	24.06.2009	F	1968	50	47	1	46			133	127	1	3	6		200	110		130	70	DIUREX.FUROSEMID.DILTIAZEM.PRESTARIUM.ASPERTER																			14	12	14	12	13
1008	V.A.	20.06.2009	F	1953	58	34	1	38	3	N	123	130	1	3	12		198	140		140	100	DIUREX.BETALOK.PRESTARIUM		80																	16	14	16	17	18
1009	T.A.	10.06.2009	M	1948	61	33	1	50	3	N	116	107	1	1	1		150	80		130	70	TERTENSIF.SERETIDE.SPIRIVA.TEOTARD.VERAPAMIL		63	73	68	59	70	69												20	15	23	16	20
1010	C.V.	10.06.2009	M	1957	52	41	1	49	3	N	128	114	1	2	3		165	100		145	80	NORVASC.TRITACE.ADO.TANAKAN.PLAVIX.SINTROM.NEXIUM		84																	21	11	15	12	25
1011	B.B.	01.07.2009	F	1938	70	41	1	40	3	N	117	131	1	3	7		210	120		140	90	TROMBO ASS.LIRICUM.SIMVOR.TANAKAN		81	80	78	76	79	78												17	15	14	15	18
1012	L.E.	11.06.2009	F	1959	49	22	0	33	1	1	80	100	0							90	60	COAXIL.LEXOTAN.DIAZEPAN. CA LACTIC.CARBONIAZEPINA		66																	18	12	15	0	19
1013	R.G.	07.07.2009	M	1944	64	35	1	48	3	N	132	120	1	3	40		250	110		160	80	PRESTARIUM.NORVASC.DIUREX.CRESTOL.ASPERTER		76	107	105	94	110	110												21	18	23	19	20
1014	F.V.	20.07.2009	M	1998	11	22	0	31			84	93	0									DEPAKINE		70	54	53	58	52	51												13	12	12	14	14
1015	T.S.	19.06.2009	M	1986	22	25	0	45			92	105	0				130	70		130	70			68																	20	27	18	18	29
1016	B.S.	19.06.2009	F	1958	50								0											82	105	110	108	110	111												17	11	15	13	18
1017	K.W.	24.06.2009	M	1950	59	34	1	50	2.5	N	116	113	0				135	70		125	69	TEOTARD.DILTIAZEM.SIMVACARD.TERTENSIF.ISODINIT.ASPERTER.CAPTOPRIL.SERETIDE.SPIRIVA																			35	12	22	29	37
1018	U.M.	24.06.2009	M	1961	48	37	1	49	7	N	127	114	1	3	2		210	150		170	80	ENALAPRIL.AMLODIPINA.DIUREX.LYPANDIL.SIMVACARD.EUTHYROX		78	74	74	75	74	70												29	29	29	33	17
1019	T.F.	16.07.2009	M	1972	36	46	1	49	5	N	133	132	1	1			150	110		120	70	NOLIPREL.SINTRON.CRESTOR.TEOTARD		98																	39	41	33	0	17
1020	S.C.	16.07.2009	M	1945	63	25	0	39	2.5	N	94	99	0				140	80		140	70			75																	22	13	23	12	24
1021	L.A.	25.06.2009	M	1976	33	32	1	44		1	111	106	0							120	80	LAGOSA		43																	25	23	24	27	34
1022	V.E.	16.07.2009	F	1959	50	32	1	37		N	98	116	1	3	1		240	130		135	85	SIMVOR.TRIMETAZIDINA.ENEAS.BOTASERC		74	77	71	66	72	90												17	15	13	15	20
1023	M.C.	29.06.2009	F	1955	53	43	1	42			133	141	1	3			190	110		130	80	RAMIRAN.EGYLOK.SIOFOR.SIMVAL.CIPRALEX.PLEXO		73																	15	13	13	0	16
1024	L.B.	29.06.2009	M	1994	15	31		40			109	112	0											64																	19	12	14	12	22
1025	H.M.	29.06.2009	M	1957	51	23	1	40		N	90	96	1	1						150	80	LERIDIP.CONCOR		55	51	52	52	52	52												14	13	15	21	16
1026	C.V.	30.06.2009	F	1958	51	29	1	40			103	118	0				130	70		120	70	GLUCONAT																			17	0	14	32	17
1027	V.L.	02.07.2009	M	1952	57	38	1	47	4	N	122	123	1	3	7		230	130		140	90	TERTENSIF.BETOLOC		57																	16	16	16	18	17
1028	C.M.	06.07.2009	F	1939	70	31	1	39		N	112	119	1	1	10		145	90		130	80	ISOPTRIN.MICARDIS.SERETIDE.SINGULAIR.VENTOLIN		68																	18	12	15	0	20
1029	G.E.	01.07.2009	M	1955	54	37	1	45	3	N	120	117	1	3	10		190	100		145	95	IEC. BETABLOCANT.DIURETIC		72																	15	11	13	13	16
1030	B.C.	8/Iul/09	M	1957	52	45.7	1	53	5	0	150	146	1	III	7	190/120	190	120	160/110	160	110	NOLIPREL. NEBILET.NEFRIX. LIPANTIL		61														1	1	1	24	23	26	21	25
1031	Z.G.	8/Iul/09	M	1957	52	33.9	1	45	3	0	123	118	1	I	4	180/120	180	120	160/100	160	100			72														1	1	1	22	22	22	25	23
1032	V.I.	8/Iul/09	M	1957	51	34.3	1	44		0	111	110	1	I	2	150/110	150	110	110/75	110	75	PREDUCTAL. TERTENSIF. CONCOR		63														0	1	1	17	15	17	11	19
1033	V.O.	9/Iul/09	F	1956	52	35.5	1	42	15	0	116	113	1		0	170/100	170	100	120/70	120	70	NEBILET. NIFEDIPIN. PREDUCTAL. CRESTOR.BETASERC																0	1	1	18	10	11	12	20
1034	T.L.	9/Iul/09	F	1979	30	27.2	0	35	2	0	95	113	0			115/98	115	98	118/70	118	70			114	116	112	111	113	112		143	149	146	145	147	145		1	0	0	20	16	18	14	21				2
1035	S.H.	13/Iul/09	M	1972	37	30.2	1	42	3	0	106	109	0			130/90	130	90	120/80	120	80																	0	1	1	17	13	12	11	22
1036	S.F.	13/Iul/09	F	1954	54	48.7	1	38	3	0	132	144	1	III	18	220/190	220	190	190/110	190	110	TERTENSIF. METOPROLOL. IECA		70														1	1	1	17	14	17	16	19
1037	V.D.	13/Iul/09	M	1960	48	29.7	0	44	2	0	102	103	1	I	1	200/100	200	100	140/70	140	70	ZANIPRES. BETA BLOCANTE. DIUREX. TENAXIUM		81	63	72	73	72	71		87	64	84	85	84	81		0	1	1	23	19	23	26	24				30
1038	M.M.	14/Iul/09	M	1940	69	33.4	1	43	3	0	118	120	1	III	10	200/120	200	120	130/75	130	75	MYCARDIS.TENAXIUM. TENOX		58														1	1	1	19	14	16	15	21
1039	C.A.	15/Iul/09	F	2007	2	29.06	0	32	5	0	84	64	0											117	97	91	99	89	98		126	99	108	102	111	107		1	1	1	21	20	21	17	23				22
1040	M.I.	17/Iul/09	F	1930	79	40.4	1	41	5	0	131	134	1	III	20	200/120	200	120	140/100	140	100	IECA. DIURETIC. ANTIAGREGANT. BLOCANT CALCIC		89														1	1	1	17	13	14	13	18
1041	T.S.	21/Iul/09	M	1960	58	24.9	0	42	1	0	92	98	0						130/70	130	70			74	71	74	74	74	73		97	95	94	93	95	93		1	1	1	25	23	16	13	26				31
1042	B.E.	2009-07-21	M	1937	71	23.8	0	40		0	90	90	1	II	3	190/90	190	90	120/70	120	70	MICARDIS. TEBOCM																1	1	1
1043	B.I.	23/Iul/09	M	1956	53	31.14	1	44	3	0	106	107	0			130/70	130	70	120/70	120	70			81	107	111	97	111	134		116	153	147	122	150	170		1	1	1	21	18	19	21	21				5
1044	C.V.	2009-07-24		1951	58	41.9	1	42	5	0	131	137	1	II	5	190/110	190	110	140/100	140	100	IECA. DIURETIC.BETA BLOCANT																1	1	1
1045	C.T.	27/Iul/09	M	1938	71	28	0	43	2	0	114	105	1	II	8	190/100	190	100	160/85	160	85	PRESTARIUM. PREDUCTAL. EGILOK. ASPENTER		60														1	1	1	19	13	16	23	21
1046	H.E.	27/Iul/09	F	1931	75	57.4	1	44		0	156	168	1	III		200/120	200	120	150/90	150	90	CAPTOPRIL. FUROSEMID		73														1	1	1	18	13	14	15	19
1047	S.D.	28/Iul/09	M	1968	41	38	1	51	5	0	138	129	1	II	7	230/120	230	120	160/100	160	100	IECA. DIURETIC. BETA BLOCANT		64														1	1	1	21	21	20	24	21
1048	S.I.	29/Iul/09	F	1947	62	23.4	0	36	1	0	84	97	0			90/60	90	60	90/60	90	60			66														1	1	1	29	21	31	39	20
1049	M.L.N	29/Iul/09	M	1955	54	36.8	1	55	3	0	135	118	1	II	20	200/120	200	120	140/85	140	85																	1	1	1	18	18	19	14	17
1050	C.B.G	2009-07-29	M	1954	55	31.04	1	43			112	112	1		1	180/110	180	110	130/80	130	80	TERTENSIF. PRESTARIUM																1	1	1
1051	C.S.	2009-07-29	M	1968	41	33.9	1	46			118	110	1	II	20	160/90	160	90	120/70	120	70	LOKREN																1	1	1
1052	F.C.	2009-08-06	M	1953	55	30.4	1	41	2.5	0	110	108	0			115/85	115	85	110/80	111	80																	1	1	1	17	11	13	13	17
1053	B.C.	2009-08-07	M	1948	61	26.6	0	43	1.5	0	106	102	1	I	1	160/85	160	85	100/80	100	80	BETA BLOCANT																1	1	1	20	16	21	29	19
1054	A.M.	2009-08-11	F	1945	64	26.7	0	36	2	0	96	100	1		25	240/130	240	130	130/80	130	80	BETA BLOCANT. SARTAN. BLOCANT CALCIC. DIURETIC																1	1	1
1055	A.C.	2009-08-11	M	1977	32	24.9	0	40	2	0	112	108	0			130/80	130	80	120/80	120	80			71		71	75	70			97		95	100	93			1	1	1	26	21	26	24	27				3
1056	A.I.	2009-08-20	F	1976	33	32.5	1	38		0	104	100	0											139		113	120	110	140		257		156	167	151	180					22	11	15	0	23				27
1057	S.C.	2009-08-21	M	1949	60	30.4	1	45	4	0	117	114	1	II	2	180/90	180	90	170/110	170	110			64														1	1	1	17	15	17	15	19
1058	C.A.	2009-08-21	F	1972	37	30.4	1	35		0	90	94	0			110/60	110	60	110/60	110	60			74	71	72	73	72	72											1	18	12	17	76	37				5
1059	S.A.	2009-08-24	M	1949	59	29.7	0	43	3	0	107	106	1	II	3	190/110	190	110	150/95	10	95	RAMIPRIL. TERTENSIF. ASPENTER. LIPANTIL. SIMVACARD. GLIBOMET		70	60	59	62	58	56		82	64	65	74	61	57		1	1	1	24	25	23	28	24				21
1060	T.D.	2009-08-26	M	1960	49	28.61	0	45	3	0	116	113	1	II	16	140/90	140	90	130/90	130	90	APROVEL. DILTIAZEM. PREDUCTAL. AFLEN		64														1	1	1	19	11	10	12	22
1061	D.E.	2009-08-26	M	1941	68	27.5	0	41	3	0	111	108	1	II	20	200/110	200	110	180/110	180	110	PRESTARIUM. DIUREX. ASPACARDIN. CORDARONE. DIGOXIN		62														0	1	1	17	16	15	15	20
1062	H.V.	2009-08-27	M	1986	23	45.1	1	48	5	0	151	138	1		1	140/80	140	80	115/60	115	60			72	63	68	70	66	68									1	1	1	18	14	15	12	21				15
1063	M.T.	2009-08-28	M	1959	50	34	1	49	3	0	130	121	0			120/70	120	70	120/70	120	70			65														1	1	1	25	26	24	30	21
1064	Z.N.	2009-08-31	M	1947	62	29.2	0	46	2.5	0	108	105	0			140/80	140	80	120/80	120	80			78														0	1	1	20	17	22	13	12
1065	M.A.	2009-09-01	F	1945	64	40.5	1	38	15	0	129	139	1		20	200/150	200	150	135/80	135	80	ASPENTER.ADALAT. ACCUPRO. TERTENSIF		79	75	75	76	75	71		81	76	77	79	77	71		1	1	1	17	16	16	16	18				25
1066	B.I.	2009-09-01	F	1957	51	34.8	1	38	3.5	0	130	130	1	III	15	180/120	180	120	150/100	150	100	BLOCANT CALCIC. DIURETIC. IECA. SARTAN		72														0	1	1	19	13	16	14	22
1067	R.I.	2009-09-02	F	1964	44	26.9	0	32	2	0	83	104	1	I	2	200/100	200	100	130/80	130	80	TERTENSIF. AMLODIPINA		90																	17	11	12	17	21
1068	V.M.	2009-09-02	M	1941	67	35.11	1	46	3	0	122	114	1		25	220/120	220	120	120/80	120	80	BETA BLOCANT		96	76	100	67	106	94									1	1	1	21	18	22	21	23				19
1069	D.S.	2009-09-03	M	1972	37	35.9	1	46	15	0	121	112	1		<1	140/100	140	100	130/80	130	80	APROVEL. LOKREN																0	0	1
1070	S.A.	2009-09-04	F	2004	5	15.38	0	26			64	66	0											86	38	64	82	72	50		89	72	93	90	89	100		1	1	1	18	15	18	19	18				40
1071	S.C.	2009-09-10	M	1969	40	38.8	1	53	6	0	143	138	0			130/80	130	80	130/80	130	80			64														1	1	1	21	19	21	20	21
1072	B.M.	2009-09-11	F	1958	51	30.8	1	40	3	0	112	120	1	III	1	200/160	200	160	140/90	140	90	PRESTARIUM. TERTENSIF.LERIDIP. NEBILET. SORTIS																1	1	1
1073	V.C.	2009-09-17	M	1937	72	23.5	0	38			85	83	0											61	54	56	55	57	55	57								0	1	1	24	17	24	24	25				41
1074	R.L.	2009-09-17	M	1982	27	26.7	0	41		0	95	97	0											59														1	1	1	20	14	15	15	23
1075	B.C.	2009-09-21	F	1961	48	46.7	1	46	5	0	127	140	1		5	180/110	180	110	130/80	130	80	RAMIPRIL		80														0	1	1	17	13	14	15	20
1076	C.I.	2009-09-22	M	1951	58	33.1	1	48	4	0	126	114	1		10	180/110	180	110	130/70	130	70	NEBILET. PRITOR.NORVASC		71														0	1	1	16	15	16	12	17
1077	G.F.	2009-09-22	F	1956	53	39.7	1	38	10	0	116	120	1			160/100	160	100	150/100	150	100			65														1	1	1	21	11	13	11	23
1078	M.M.	2009-09-22	M	1957	52	26.2	0	40	2.5	0	102	99	1	III	3	190/130	190	130	150/100	150	100	IECA. SARTAN. BLOCANT CALCIC. DIURETIC		87		74	70	77	71									0	1	1	15	11	13	10	17				36
1079	O.R.	2009-09-25	F	1948	61	33.7	1	34		0	105	116	0						130/70	130	70			79	62	73	88	71	64	48	87	67	106	148	97	70	58	0	1	1	20	19	19	16	21				12
1080	P.M.	2009-09-29	M	1964	45	38.2	1	43	3	0	121	116	1		7	240/110	240	110	120/80	120	80	ADOLAT. DIUREX. ENALAPRIL		111	83	91	86	95	87		137	114	116	117	120	97		1	1	1	29	32	30	30	20				52
1081	T.I.	2009-10-01	M	1946	63	25.4	0	39	2	0	89	96	0						120/80	120	80			65														0	1	1	21	19	21	12	21
1082	C.N.	2009-10-01	M	1946	62	39.06	1	46	3.5	0	139	122	0			140/80	140	80	125/65	125	65										127	123	127	128	127	127					17	17	16	17	19				6
1083	S.A.	2009-10-05	M	1953	56	29.3	0	40		0	117	110	1	I	2	150/80	150	80	140/80	140	80	LODOZ		56														1	1	1	23	24	22	45	24
1084	T.V.	2009-10-06	M	1951	58	28.4	0	46	3	0	112	108	1	III	6	210/115	210	115	150/100	150	100	TERTENSI		83	70	74	77	74	73		91	72	77	79	76	77		1	1	1	21	23	23	23	18				21
1085	R.G.	2009-10-06	M	1956	53	38.1	1	48	3	0	122	110	1	III	5	260/120	260	120	180/110	180	110	BETA BLOCANT. DIURETIC. IECA. IC		50														1	1	1	19	20	19	10	17
1086	O.I.	2009-10-07	M	1971	38	26.4	0	43	10	0	106	107	1		<1	180/115	180	115	130/90	130	90	TRITACE. TERTENSIF. LERIDIP. PREDUCTAL																1	1	1
1087	M.P.	2009-10-07	M	1935	74	34.4	1	47		0	120	115	1		30	190/110	190	110	150/70	150	70	AMLODIPINA. PREDUCTAL. ASPENTER		62														1	1	1	20	17	20	21	21
1088	H.A.	2009-10-07	F	1947	62	32.4	1	42		0	105	120	1		4	180/100	180	100				PREDUCTAL. ZOMEN. TERTENSIF		65	56	58	59	58	58									0	0	0	14	12	13	10	15				9
1089	B.V.	2009-10-12	M	1961	48	28	0	39		0	109	111	0						120/70	120	70			47														1	1	1	28	20	29	33	24
1090	A.M.	2009-10-14	F	1951	58	46.8	1	41	15	0	139	143	1		4	230/100	230	100	190/70	190	70	TERTENSIF. RANOLIP																1	1	1
1091	I.A.	2009-10-15	F	1963	46	30.9	1	41	3		109	105	1		7	150/100	150	100	130/80	130	80	METOPROLOL									71	74	69	72	68	70	70	1	1	1	17	15	15	24	19				1
1092	R.L.	2009-10-16	M	1954	55	29	0	44	2	0	125	116	1	II	5	200/110	200	110	160/90	160	90	IECA. DIURETIC. BLOCANT CALCIC		62														1	1	1	27	18	27	29	22
1093	B.P.	2009-10-16	M	1944	64	39.1	1	45	3	0	125	120	1	III	9	190/100	190	100	130/80	130	80	IECA. DIURETIC. BLOCANT CALCIC		48														1	1	1	29	15	17	0	31
1094	B.M.	2009-10-16	M	1958	51	37.4	1	46	5	0	137	135	1	II	<1	160/100	160	100	140/85	140	85	PRITOR		62														1	1	1	20	13	17	14	21
1095	L.V.	2009-10-20	M	1942	67	37.06	1	47		0	137	143	1		22	190	190		140/70	140	70	QUINALAPRIL		43	103	105	105	105	108									1	1	1	23	24	24	21	23				9
1096	C.D.	2009-10-21	M	1959	50	29.4	0	41	5	0	111	110	0											56														1	1	1	19	15	19	17	21
1097	H.V.	2009-10-22	M	1958	51	33	1	45	3.5	0	117	116	1		20	180/115	180	115	150/90	150	90	TERTENSIF. LISINOPRIL		55														0	1	1	20	0	17	0	22
1098	F.C.	2009-10-23	M	1959	50	37.2	1	47	5	0	122	116	1		4	180/110	180	110	130/85	130	85	CARVEDILOL		64														1	1	1	25	15	25	17	23
1099	B.I.	2009-10-23	M	1952	57	45.3	1	54			150	148	1		1	170/120	170	120	120/85	120	85	TERTENSIF. NITROPECTOR. CONCOR. ASPENTER		88	94	93	76	96	92	87								1	1	1	19	12	18	12	21				0
1100	S.E.	2009-10-26	F	1950	59	27.3	0	52		0	107	117	1		20	200/150	200	150	160/90	160	90	TERTENSIF. PROPRANOLO		92	72	66	60	75	59									1	1	1	20	16	21	27	19				0
1101	P.S.	2009-10-27	M	1972	37	30.3	1	43		0	105	106	1			135/100	135	100	135/95	135	95			84														1	1	1	16	14	14	12	18
1102	C.D.	2009-10-29	F	1954	55	37.9	1	34	3	0	108	124	0						130/85	130	85			68														0	1	1	20	0	20	0	20
1103	S.N.	2009-10-29	F	1944	65	38.4	1	36	3.5		109	127	1		12	160/90	160	90	130/70	130	70	PRESTARIUM. CONCOR		55														0	0	0	15	12	12	14	16
1104	C.G.	2009-10-30	F	1956	53	27	0	38		0	106	112	1	II	5	200/100	200	100	130/80	130	80	LERIDIP. MICARDIS. LIPANTIL		65														1	1	1	18	18	16	19	20
1105	R.E.	2009-11-02	F	1954	54	47.3	1	44	3	0	136	144	1	III	7	190/130	190	130	140/110	140	110	LOKREN.APROVEL. TERTENSIF.LERIDIP. SIOFOR. ZOCOR		57														1	1	1	18	13	14	19	19
1106	G.L.	2009-11-03	M	1961	48	36.4	1	47			119	121	0						130/80	130	80			73														1	1	1	35	12	36	0	26
1107	B.D.	2009-11-03	M	1955	54	31.9	1	45		0	111	116	0						120/80	120	80			62														1	1	1	18	14	17	14	18
1108	S.N.	2009-11-03	M	1941	68	28.5	0	40		0	103	107	1		12				130/90	130	90			78	65	59	53	63	78									0	0	0	21	21	16	16	22				7
1109	D.I.	2009-11-05	F	1944	65	36.7	1	40	10		126	129	1		20	200/100	200	100	140/70	140	70	PRITOR PLUS. AURONAL		91	69	72	76	72	74	68								0	1	1	16	18	12	18	17				6
1110	B.I.	2009-11-05	M	1947	62	36.3	1	43	3		123	122	1		30	180/110	180	110	120/80	120	80	TERTENSIF. AMLOHEXAL. PRESTARIUM		90	92	101	109	99	104	75								0	1	1	22	15	23	20	18				2
1111	M.D.	2009-11-09	M	1972	37	39.2	1	43	6	0	143	127	1		<1	140/115	140	115	130/90	130	90	NOLIPREL. ISOPTIN		78														1	1	1	21	22	21	23	17
1112	M.T.	2009-11-10	F	1941	68	38.2	1	42			114	127	1		25	260/180	260	180	120/60	120	60	ATACAND. RAMIPRIL.		50														0	1	1	18	0	19	0	18
1113	S.V.	2009-11-11	M	1948	61	39	1	48		0	120	105	1		10	240/120	240	120	140/100	140	100	PRESTARIUM. TERTENSIF. NEBILET		60	107	77	55	84	60	54								1	1	1									0
1114	R.S.	2009-11-11	M	1954	55	27.5	0	41		0	92	105	1	II	2	160/95	160	95	120/80	120	80	NOLIPREL. SORTIS		64														0	1	1	19	15	21	18	15
1115	N.L.	2009-11-16	F	1957	52	40.4	1	44		0	125	115	1		9	240/110	240	110				AMLOHEXAL. DIUREX		91														0	1	1	22	22	25	17	20
1116	F.I.	2009-11-16	F	1952	57		1	36		0	106	103	1		3	150/115	150	115	120/80	120	80	PRESTARIUM		127	117	93	114	80	95	126								1	1	1	27	25	28	18	26				0
1117	O.V.	2009-11-16	M	1938	70	26.5	0	42			106	102	1		3				120/80	120	80	REDUCTAL. CONCOR. ATACAND		55														1	1	1	25	24	26	23	21
1118	S.D.	2009-11-16	F	2004	5	28.5	0	36			80	81												71														0	0	0	18	19	18	20	16
1119	N.I.	2009-11-17	F	1949	60	31.6	1	45	3	0	116	118	1	II	2	170/70	170	70	135/80	135	80			70														1	1	1	23	22	23	22	23
1120	I.M.	2009-11-19	M	1947	62	31	1	45	2	0	115	117	0			130/80	130	80	120/70	120	70			77	63	62	67	61	58	60								1	1	1	23	14	23	25	22				18
1121	N.A.	2009-11-19	M	1947	62	29.7	0	44	3		121	113	1		2	140/100	140	100	130/90	130	9-	ATACAND. BISOTENS		69	65	67	69	67	66	65								0	1	1									0
1122	J.M.	2009-11-20	F	1943	66	35	1	38	2.5	0	103	120	1		15	200/105	200	105	120/65	120	65	IECA. BETA BLOCANT. BOCANT CALCIC		59														1	1	1	24	21	23	20	27
1123	D.I.	2009-11-20	M	1952	57	33	1	43			112	113	1	III	8	200/120	200	120	145/95	145	95	PREDUCTAL. TERTENSIF. PRESTARIUM. ASPENTER.CRESTOR		61	40	40		37	49		93	60	69		64	79		1	1	1	22	0	20	15	22				4
1124	G.T.	2009-11-23	M	1957	52	37	1	47			120	115	1		15	200/140	200	140	140/95	140	95	INDAPAMID. METOPROLOL. ENALAPRIL		43	82	73	73	74	73	56								1	1	1	21	12	22	12	20				3
1125	D.A.	2009-11-24	F	1950	59	42.7	1	127	5	0	131		1	II	20	205/100	205	100	165/80	165	80	NEBILET. PREDUCTAL		59														1	1	1	15	12	13	17	16
1126	G.M.	2009-11-24	M	1968	41	27.5	0	41	3	0	105	105	0						160/100	160	100			62															1	1	19	14	17	15	22
1127	L.C.	2009-11-25	M	1947	62	35.9	1	44	10	0	121	114	1		1	180/140	180	140	120/70	120	70	CONCOR. ASPENTER		62	68	69	67	72	65	67	71	91	93	84	97	86	83	0	1	1	23	17	22	18	26				1
1128	D.V.	2009-11-26	M	1968	41	37.3	1	48		0	138	118	1		10				160/100	160	100										94		94	95	94	94	99	1	1	1	23	14	24	25	18				27
1129	D.D.	2009-11-27	M	1953	56	40	1	52			131	126	1		5	240/130	240	130	160/100	160	100	LERIDIP. PREDUCTAL		67														1	1	1	22	13	23	0	14
1130	J.N.	2009-12-02	M	1963	46	40.8	1	46		0	125	110	0						130/85	130	85										65	65	64	63	63	68		1	1	1	18	16	15	13	18
1131	V.C.	2009-12-02	M	1980	29	35.3	1	42			115	105							140/95	140	95			62														1	1	1	24	25	24	25	25
1132	R.E.	2009-12-07	M	1960	49	35.4	1	47	7	0	117	112	1		1	170/115	170	115	120/80	120	80	MICARDIS PLUS. NEBILET. CRESTOR									75	63	67	68	67	67	67	0	1	1	19	18	21	22	16				19
1133	D.T.	2009-12-07	M	1947	62	38.3	1	47			132	136	1			130/80	130	80	120/70	120	70	PROPANOLOL. SPIRONOLACTONA		42														1	1	1	21	22	19	17	22
1134	J.A.	2009-12-07	M	1948	61	35.9	1	42			116	122	1		10	230/130	230	130	130/80	130	80	INDAPAMID. RANOLIP		53														1	0	0	18	14	15	14	22
1135	C.M.	2009-12-07	M	1944	65	36.7	1	49	3.5		128	138	1		12	180/110	180	110	130/70	130	70	NORVASC. PRESTARIUM		86	81	82	84	81	83	91	87	83	84	85	84	86	95	0	1	1	16	18	16	13	16				15
1136	M.D.	2009-12-08	M	1964	45	29.8	0	43			107	106	0						130/75	130	75			57														1	1	1	24	14	24	25	24
1137	S.A.	2009-12-09	F	1951	59	37.02	1	43	4	0	135	134	1		10	210/110	210	110	140/80	140	80	ATACAND. AMLOHEXAL																1	1	1
1138	M.D.	2009-12-10	M	1947	62	35.5	1	46	2.5		118	110	1		9	170/100	170	100	120/80	120	80	NEFRIX. METOPROLOL		67														1	1	1	26	18	27	25	27
1139	C.C.	2009-12-14	M	1942	67	46.2	1	54	4	0	144	147	1	III	7	175/120	175	120	145/75	145	75	CONCOR. ACUPRO. ASPENTER. LIPANTIL.DIUREX. FUROSEMID. CRESTOR		58														1	1	1	20	14	20	15	20
1140	D.I.	2009-12-15	M	1948	61	41.1	1	41	5	0	140	143	1	III	5	200/160	200	160	120/100	120	100	IECA. DIURETIC. BETA BLOCANT									97	106	107	102	110	86	73	1	1	1	22	20	22	45	20				4
1141	W.F.	2009-12-16	M	1941	68	28.1	0	40	2	0	111	106	1	III	20	200/120	200	120	100/60	100	60	CONCOR. ATACAND. DIUREX. CRESTOR. SIMVOR		70														1	1	1	20	19	21	21	21
1142	R.V.	2009-12-29	M	1956	53	36.3	1	47	4	0	119	117	1		12	150/90	150	90	140/90	140	90	BETAPROL		67														1	1	1	26	16	27	26	27
1143	J.D.	7-Ian-10	F	1956	53	38.6	1	43	5	0	119	121	1	II	1	160/100	160	100	140/80	140	80	ENALAPRIL. PREDUCTAL		62														1	1	1	17	15	16	19	17
1144	N.F.	11-Ian-10	M	1970	39	31.9	1	47		0	118	115	1	I	2	160/100	160	100	140/100	140	100			92	88	88	90	89	85	86								1	1	1	31	30	31	25	21				3
1145	D.I.	12-Ian-10	M	1950	59	34.6	1	48		0	128	120	1		2	160/90	160	90	150/80	150	80	LOKREN		67														1	1	1	23	16	22	15	30
1146	B.P.	14-Ian-10	M	1957	52	47.2	1	49	5	0	153	136	1	III	1	220/160	220	160	160/110	160	110	TERTENSI. TENAXUM. TRITACE. MINIPRESS. ATACAND. ASPENTER. CRESTOR. NEBILET. LERIDIP		59														1	1	1	19	18	19	19	17
1147	D.M.	2010-01-18	F	1960	49	25.9	0	37			92	107	1	II	2	150/100	150	100	145/70	145	70																	1	1	1
1148	D.M.	18-Ian-10	M	1957	52	31.3	1	45			112	111	1	II	15	210/110	210	110	130/80	130	80	PRESTARIUM. TERTENSIF. LERIDIP. PREDICTAL. SIMVACARD		65														1	1	1	20	12	15	16	24
1149	A.R.	20-Ian-10	F	1970	39	48.4	1	49	5	0	160	161	1	III	3	180/100	180	100	140/100	140	100	ZOMEN. DILTIAZEM. ISODINIT		65														1	1	1	22	22	22	21	19
1150	B.D.	26-Ian-10	M	1958	51	32.5	1	49	3	0	119	116	1	II	6	200/120	200	120	130/80	130	80	NEBILET. ZOMEN. STATIN.ASPENTER		73														1	1	1	25	19	27	25	20
1151	S.D.	26-Ian-10	M	1964	45	34.3	1			0			0											66	94	86	83	87	77	96								1	1	1	39	34	40	40	20				1
1152	C.V.	27-Ian-10	F	1957	53	32.4	1	42	3	0	100	120	1	II	5	160/90	160	90	125/80	125	80	BETALOK. TERTENSIF. AURONAL		62														1	1	1	17	12	16	14	22
1153	M.S.	2010-02-02	F	1963	46	44.1	1	41		0	130	138	1	II	1	150/100	150	100	120/70	120	70	ASPACARDIN. ASPIRIN CARDIO. CONCOR		53														1	1	1	19	15	15	13	23
1154	M.C.	2010-02-03	M	1946	63	31.2	1	39	2.5	0	105	103	1		1	160/110	160	110	155/100	155	100	NOLIPREL		61														1	1	1	23	15	23	26	24
1155	B.A.	2010-02-04	M	1941	68	25.9	0	42	2	0	103	99	0			145/85	145	85	140/80	140	80			70	66	66	75	67	61	56	87	75	83	91	85	71	57	1	1	1	17	15	15	19	18				0
1156	M.V.	2010-02-04	M	1972	37	34	1	47	4	0	120	112	1		1	160/80	160	80	130/60	130	60			65														1	1	1	26	18	26	26	29
1157	P.I.	2010-02-05	M	1940	69	27.4	0	48	3	0	104	99	1	III	30	260/140	260	140	135/85	135	85	DIGOXIN. ISODINIT. CONCOR. ASPIRIN PROTECT. FUROSEMID		67														1	1	1	23	22	20	24	26
1158	D.T.	2010-02-08	M	1952	57	43.6	1	47	5	0	152	142	1		7	200/160	200	160	150/95	150	95	FUROSEMID. SPIRONOLACTONA.EXFORGI									184	173	159	168	157	158	138	1	1	1	18	15	17	18	19				4
1159	B.E.	2010-02-09	M	1965	45	40.1	1	51	4		140	130	1	III	9	200/130	200	130	160/100	160	100										134	91	93	88	94	92	94	1	1	1	25	17	25	21	26				0
1160	C.C.	2014-02-10	M	1956	53	29.6	0	43	2.5	0	106	107	1		2	160/90	160	90	130/75	130	75	PRESTARIUM		62														0	0	0	18	0	15	0	20
1161	S.E.	2010-02-11	F	1941	68	33.2	1	47	5	0	117	130	1	II	3	150/100	150	100	120/80	120	80	DIUREX. CARVEDILOL. OLICARD RETARD. ZOMEN																1	1	1
1162	M.I.	2010-02-12	M	1949	60	34.6	1	43			125		1		4	240/160	240	160	140/75	140	75			56														1	1	1	19	15	17	16	25
1163	N.S.	2010-02-15	F	1950	59	24.9	0	38	2	0	83	102	1		7	180/100	180	100	120/80	120	80	TERTENSIF. ACCUPRO. BETALOK ZOK		68														0	1	1	17	11	19	19	16
1164	A.I.	2010-02-15	F	1973	36	42.2	1	40	10	0	114	139	0											74	61	81	113	76	86	57	116	111	135	167	127	132	119	0	1	1	17	12	15	18	18				0
1165	M.S.	2010-02-16	M	1951	59	41.5	1	55		0	136	141	0											95	85	96	81	102	95	79	147	122	141	117	150	142	95	0	1	1	17	17	15	17	19				0
1166	N.G.	2010-02-16	F	1947	62	29	0	41	3	0	111	120	1	II	5	180/100	180	100	120/90	120	90	NOLIPREL		63														1	1	1	23	21	24	22	23
1167	S.N.		M	1956	54	33.2	1	38	5	0	107		1		1	145/90	145	90	135/85	135	85																	0	1	1
1168	S.N.	2010-02-23	M	1943	66	35.5	1	50	4	0	132	112	0						130/80	130	80			75														0	1	1	19	12	29	10	15
1169	D.S.	2010-02-24	F	1944	65	44.5	1	44	5	0	129		1		15	250/150	250	150	200/100	200	100	IECA. DIURETIC. BETA BLOCANT. BLOCANT CALCIC		68	88	83	80	81	81	116	104	139	140	140	138	140	158	1	1	1	17	14	15	19	17				0
1170	C.G.	2010-02-24	M	1953	56	32.4	1	43	4	0	121	117	1		10	220/120	220	120	150/90	150	90	NORVASC. IECA. HIDROCLOROTIAZIDA																1	1	1	20	17	20	30	20
1171	B.V.	2010-02-25	M	1960	50	43.9	1	53			150		1			170/100	170	100	135/70	135	70	DIUREX. LISINOPRIL		64														1	1	1	19	19	19	21	16
1172	A.N.	2010-03-01	M	1954	55	37.9	1	52			120	125	1	II	12	170/110	170	110	140/90	140	90																	1	1	1	19	15	19	17	20
1173	S.D.	2010-03-02	F	1957	52	25.5	0	31			85		1	II	12	220/130	220	130	130/70	130	70	BETALOK ZOK. ACCUPRO. INDAPAMID									75	59	71	69	74	64		1	1	1	17	0	14	11	18				10
1174	P.D.	2010-03-03	M	1964	45	41.4	1	46			129	130	0																									1	1	1	21	0	23	17	14
1175	T.D.	2010-03-09	F	1954	55	29.7	0	36			110	118	0						125/80	125	80			73														1	1	1	19	16	16	14	23
1176	B.A.	2010-03-10	M	1979	31	29.4	0	40			95	99	0											64														0	1	1	23.1	12	15	14	26
1177	H.C.	2010-03-11	M	1963	46	34.4	1	45			124	118	1			140/110	140	110	120/70	120	70	NEBILET. ASPACARDIN		33														1	1	1	20	0	15	19	21
1178	M.I.	2010-03-12	M	1954	56	36.2	1	50		0	130	112	1		5	200/140	200	140	140/90	140	90	RANOLIP. CONCOR. ASPENTER. OLICARD. FUROSEMID		57														1	1	1	23	13	20	32	24
1179	C.E.	2010-03-14	F	1944	66	25.9	0	38	2	0	92	100	1	II	8	200/100	200	100	130/75	130	75	TRITACE. SORTIS																1	1	1	16	15	16	17	18
1180	F.A.	2010-03-14	M	1948	60	29.4	0	44			109	112	1	III	6	200/95	200	95	160/80	160	80	ACCUPRO. TERTENSIF		64														0	1	1	21	11	17	17	25
1181	F.I.	2010-03-15	M	1969	40	41.4	1	48	5	0	121	119	0						120/80	120	80			64														1	1	1	15	13	15	14	16
1182	M.A.	2010-03-16	M	1959	51	35.3	1	45	7	0	122	121	1		1	160/90	160	90	130/70	130	70	ATACAND. DIUREX		66														1	1	1	22	16	20	23	24
1183	M.M.	2010-03-16	F	2005	5	37	1	38			92	100	1			110/70	110	70	110/70	110	70			113	115	119	114	119	126		121	117	120	115	120	127					18	21	19	22	17				34
1184	T.I.	2010-03-17	M	1963	46	33	1	46	3	0	115	119	0			135/90	135	90	125/85	125	85			73														1	1	1	40	30	39	45	21
1185	G.I.	2010-03-18	M	1954	56	34.7	1	48	3	0	121	117	1		3	240/100	240	100	130/80	130	80	DIUREX		65														1	1	1	20	11	14	25	20
1186	T.I.	2010-03-18	M	1954	56	37.2	1	46			123	129	1		1	190/110	190	110	140/80	140	80			96														1	1	1	17	0	16	22	20
1187	S.D.	2010-03-19	M	1971	38	37	1	45	7	0	125	123	1	II	2	160/110	160	110	120/95	120	95	NEBILET. APROVEL. TERTENSIF. LERIDIP. SORTIS. LIPANTHYL		65														0	1	1	21	16	18	20	25
1188	S.G.	2010-03-19	M	1981	28	25.7	0	38			88	93	0											89														0	1	1	21	10	18	19	24
1189	T.E.	2010-03-23	F	1942	67	27.8	0	36		0	97	103	1		6	240/120	240	120	170/90	170	90	TERTENSIF. COPTOPRIL. METOPROLOL		50														1	1	1	20	13	17	14	22
1190	M.T.	2010-03-23	F	1962	48	22.6	0	35		0	108	110	0						120/70	120	70										80	60	65	69	64	63		0	0	0	17	14	14	14	20				4
1191	S.N.	2010-03-23	M	1963	46	33.8	1	59			126	114	1	II	2	240/120	240	120	180/100	180	100	MICARDIS. DIUREX. AURONAL. ASPENTER. PREDUCTAL. SIMVASTATINA. LIPANTIL		56														1	1	1	19	12	19	15	23
1192	B.M.	2010-03-26	F	1952	57	36.4	1	38			118	115	1		8	190/100	190	100	150/100	150	100	NORVASC. NEBILET. TERTENSIF		63														1	1	1	19	13	17	37	19
1193	D.V.	2010-03-29	F	1955	55	42.1	1	43	10	0	130	141	1		8	160/100	160	100	130/85	130	85	TERTENSIF. PRESTARIUM		67														1	1	1	21	15	17	14	24
1194	M.D.	2010-03-30	M	1968	42	37	1	53	10	0	134	119	1	I		140/90	140	90	140/85	140	85										112	108	88	90	87	92		1	1	1	22	16	23	22	21				62
1195	A.G.	2010-03-31	M	1957	52	30.8	1	44			117	115	1		5	140/90	140	90	110/70	110	70	BISOPROLOL. TEOTARD																1	1	1
1196	M.S.	2010-04-08	M	1952	57	26.8	0	42		0	114	112	1	II	6	150/100	150	100	120/80	120	80	TERTENSIF. PREDUCTAL		65														1	0	0	19	11	14	10	21
1197	B.E.	2010-04-09	F	1952	57	31.9	1	42			120	125	1		4	170/100	170	100	155/90	155	90	ENALAPRIL. METOPROLOL		63														1	1	1	20	19	18	12	23
1198	B.N.	2010-04-12	M	1948	62	32.9	1	43			117	116	1	II	4	130/95	130	95	120/80	120	80	LOKREN. TENOX. TERTENSIF. APENTER. CRESTOR. LEXOTAL. ATACAND. MAGNEROL		60														1	1	1	21	14	16	13	23
1199	B.V.	2010-04-12	M	1967	42	27.4	0	41			97	96	0						120/80	120	80			65														1	1	1	21	18	21	21	21
1200	M.C.	2010-04-13	F	1948	62	32.8	1	37			115	107	0						120/70	120	70			83														1	1	1	20	15	16	13	23
1201	L.S.	2010-04-13	F	1950	59	52.5	1	47			160	165	1		35	240/180	240	180	160/90	160	90	NORVASC. METOPROLOL		93	80	84	87	83	86		95	85	86	88	85	87		1	1	1	21	28	20	26	21				9
1202	M.S.	2010-04-14	M	1973	37	34.3	1	43	3	0	120	127	0						120/70	120	70			78														1	1	1	17	13	18	11	13
1203	P.D.	2010-04-15	M	1943	67	35.8	2	42			116		1	II	7	150/90	150	90	120/80	#NAME?	#NAME?	CAPTOPRIL. PREDUCTAL. CRESTOR. SEDOCALM		65																1	21.8	19	17.9	17.1	23.7
1204	T.A.	2010-04-19	M	1954	55	29		45			102		1	III	5	180/100	180	100	120/70	120	70	CRESTOR. NEBILET. MILURIT. COAPROVEL		55.1														1		1	25.8	25.1	23.1	24.9	29.1
1205	S.T.	2010-04-20	M	1946	63	36.8	2	41		0	114		1		1	150/90	150	90	120/70	120	70	ENALAPRIL		51.7														1		1	20.4	14.3	14	0	21.2
1206	D.E.	2010-04-21	F	2005	5			38	2		109		0									SINGULAIR. FUROSEMID		85.3	92	89.4	86.7	93.9	84.9	89.5											17.3	0	16.3	12.3	17.9				3.5
1207	B.M.	2010-04-24	M	1969	41	30.5	1	42			100		0											61														1		1	25.1	21	23.6	27.6	29.3
1208	M.V.	2010-04-26	M	1970	40	52.2	3	53			153		1	III	7	220/160	220	160	160/100	160	100	NORVASC. TRITACE. TERTENSIF																1		1
1209	A.M.	2010-04-26	M	1970	39	30.3	1	44		0	112		0											60.9														0		1	33.7	19.3	35.4	44.5	19
1210	B.T.	2010-04-28	M	1958	52	35.3	2	42			111		1	II	4	170/96	170	96	140/70	140	70			65														1		1	25.6	0	21.5	17.7	30.8
1211	B.G.	2010-05-05	M	1958	52	39.7	2	46			129								140/70	140	70			67														1		1	23.7	18.9	23.5	19.3	27.2
1212	P.P.	2010-05-13	M	1950	59	41	3	45		0	127		1	III	6	240	240		125/90	125	90	BETALOK ZOK. ASPENTER. DIUREX. CRESTOR. NITROMINT		64.8														1		1	19.7	10	19.7	18	20
1213	T.T.	2010-05-17	M	1975	34	34.3	1	44	5	0	118		0						130/80	130	80			61.9														1		1	34.8	31.4	34.5	36.6	23.8
1214	P.I.	2010-05-25	M	1961	48	30.8	1	39			115													68.8																1	14.4	11	12.3	11	14.8
1215	A.G.	2010-05-26	M	1959	51	31.3	1	40		0	112		1	III	2	189/100	189	100	136/84	136	84	NORIPREL		52.6														1		1	20.3	23.5	18.9	19.4	22.1
1216	B.I.	2010-05-27	F	1948	61	27.4		39		0	106		1	II	5	160/80	160	80	130/80	130	80	BETALOC		66.5														1		1	17.3	14.8	15.6	15.3	22.8
1217	V.V.	2010-05-27	M	1951	58	27.6		43		0	100		1	III	2	190/100	190	100	130/80	130	80	APROVEL. TERTENSIF. LERIDIP. NEBILET. PREDUCTAL		66.8														1		1	23.6	13.5	19.3	13.3	29.5
1218	P.R.	2010-06-02	M	1932	77	26.4		41		0	95		1	III	25	180/130	180	130	140/85	140	85	PROPRANOLOL. TRITACE. BISOPROLOL																1		1	20.1	28	25	0	18.3
1219	S.C.	2010-06-04	M	1977	33	32.3	1	43	3	0	108		1	III	3	180/120	180	120	130/70	130	70			60														1		1	24.8	18.4	25	25.4	19.2
1220	T.F.	2010-06-04	M	1964	45	38	3	45		0	135		0																									0		1	13	0	12	0	13
1221	G.A.	2010-06-14	F	1949	61	28		38		0	114		1	III	4	250/130	250	130	220/110	220	110	APROVEL. LERIDIP. BETALOC		57.1														1		1	22.1	21.4	22.9	23.4	18
1222	M.C.	2010-06-16	M	1963	47	30.4	1						0											48														1		1	17.6	14.6	16.7	17.8	18.7
1223	T.I.	2010-06-17	M	1970	40	41.5	3	49		0	129		1	I	4	150/110	150	110	130/80	130	80	TERTENSIF. ACUPRO. SIOFOR. CRESTOR		63.7														1		1	16.9	12.9	18.3	0	16.6
1224	R.V.	2010-06-17	F	1954	56	39.4	3	45			113		1	II	4	170/110	170	110	130/75	130	75	INDAPAMID. NEBILET. CRESTOR. ASPENTER. EXFORGE																0		1
1225	P.V.	2010-06-18	M	1958	52	29.7		38.5	3	0	104		1	III	10	200/100	200	100	105/65	105	65	BETABLOCANT. IEC. DIURETIC. ADO. STATINE. ANTIAGREGANT		67.9														1		1	24.1	21.5	18.5	24.9	29.3
1226	F.M.	2010-06-21	F	1953	57	34.5	1	40			115		1	II		170/95	170	95	135/90	135	95	BETALOK ZOK. ASPENTER. NEXIUM. TANAKAN		59.6														1		1	18.6	14.4	16.4	0	20.5
1227	B.P.	2010-06-21	M	1961	49	43.9	3	46			139		1	III	10	190/110	190	110	140/90	140	90	DILTIAZAM. RAMIPRIL. NITROGLICERINA RETARD. TRIMETAZIDINA. ASPENTER		55.1														1		1	21.3	17.6	21.4	23.1	19.6
1228	P.L.	2010-06-22	F	1965	45	24.8		34	1.5	0	88		0						130/85	130	85			65.4														0		1	21.3	12.2	17.7	0	22.5
1229	S.D.	2010-06-23	M	1958	51	31.6	1	46	2.5	0	110		1			140/100	140	100	120/80	120	80	PRESTARIUM. OMEPRAZOL. LIPANTHIL		68.4														1		1	23.3	17.1	23	22.5	29.5
1230	B.I.	2010-06-24	M	1941	68	24.7		44		0	98		1	II	20	180/110	180	110	135/85	135	85	BETALOC. CRESTOR. TANAKAN. ASPENTER. ATACAND		52.5														1		1	32.6	35.2	28.4	40.4	24.4
1231	M.T.	2010-06-24	M	1953	57	23		42			90		1	II		180/110	180	110	125/85	125	85	TERTENSIF. NITROMINT. PREDUCTAL. SPIRIVA. LAGOSA																		1
1232	C.I.	2010-06-25	M	1957	53	38.9	2	47		0	121		1	II	5																							0		1	19.2	14.5	16.5	14.5	21.5
1233	M.M.	2010-07-01	M	1968	42	44.1	3	52			179		1	III	10	190/110	190	110	160/100	160	100	IEC. DIURETIC		70.1																1	20.6	19.7	20.4	21.5	18.6
1234	N.L.	2010-07-08	F	1954	56	40.2	3	41	3	0	124		1	II	10	160/100	160	100	130/75	130	75	NORIPREL. BISOPROLOL. ASPENTER		63.8														1		1	24.1	17.6	15.9	14.6	29.9
1235	C.C.	2010-07-12	M	1947	63	43	3	44			142		0						120/75	120	75																	1		1	22.8	13.5	18.9	30.7	17.8
1236	M.A.	2010-07-14	M	1993	16	29		39		0	106		0						120/75	120	75			77.3														0		1	22.5	14.5	15.8	0	23.6
1237	S.O.	2010-07-15	M	1963	46	29		42		0	109		0						130/70	130	70			70														1		1	27	16.1	28.9	23.9	13.5
1238	I.A.	2010-07-20	F	1951	59	24.8		36	1.5	0	90		1	II	10	180/105	180	105	105/70	105	70	RANOLIP		57.1														0		1	16.6	15	12	15.4	18.3
1239	C.A.	2010-07-21	F	1953	57	23.5		32		0	68					165/95	165	95	120/70	120	70			67.7														0		1	19	13.6	18.9	17.1	20.5
1240	M.L.	2010-07-23	F	1952	57	41.1	3	44		0	130		1	III	20	240/155	240	155	180/100	180	100	DIUREX. ACUPRO. DIGOXIN. PREDUCTAL. ASPENTER
1241	S.R.F.	2010-07-27	M	1984	26	52	3	44		0	143		0											59.6														1		1	16.5	15	16.4	18.5	16.1
1242	D.E.	2010-07-29	F	1958	51	31.5	1	35		0	85		1	III	15	180/110	180	110	140/80	140	80	ACUPRO. PREDUCTAL		64														1		1	23	15.4	22.8	23.1	24.7
1243	P.G.	2010-07-29	M	1944	66	31.1	1	46	3	0	118		0						130/80	130	80			73.5														1		1	22.5	17.3	19.5	21.3	24.6
1244	V.A.	2010-08-02	F	1971	39	33.5	2			0			1	III	2	180/100	180	100	120/70	120	70	LISINOPRIL. CORLENTOR		49.2														1		1	15	11.8	13.3	0	16.5
1245	M.T.	2010-08-03	M	1952	57	35.7	2	47		0	121		0											56.5														1		1	18.3	11.5	17.2	20.4	20.1
1246	M.C.	2010-08-05	M	1951	59	28.4		45			101		1	III	10	180/100	180	100	135/75	135	75	RANOLIP		60.2														1		1	20	18.2	19.6	20.8	21.1
1247	S.P.G.	2010-08-09	M	1966	44	35.5	2	48	3	0	110		1	III		180/115	180	115	125/80	125	80	PRESTARIUM		50.2														1		1	25.4	27.8	25.3	23.7	23.2
1248	B.M.	2010-08-10	F	1948	61	45	3	43	15		121		1	III	10	210/120	210	120	130/100	130	100	FUROSEMID. PRESTARIUM. ASPENTER. DILTIAZEM		63.7														1		1	30.3	30.2	32.1	22.8	14.7
1249	C.M.	2010-08-19	F	1975	35	46.5	3	43	10	0	125		1	III	2	220/140	220	140	140/80	140	80	NOUPREL FORTE		67.8														0		1	20.2	0	18.9	12.5	21
1250	B.L.	2010-08-27	M	1980	29	27.9		42			103		0						115/70	115	70			69.3														1		1	24.9	13.3	25.7	20.1	15.2
1251	R.I.M.	2010-08-30	M	1977	33	36.9	2	48	3		123		0						130/70	130	70			56														1		1	24.2	23.2	24.1	24.6	34.5
1252	V.D.	2010-08-31	M	1967	43	30.6	2	44		0	112		0						120/70	120	70			52.7														1		1	33.6	35.8	28.1	36.2	15.6
1253	P.G.	2010-09-09	M	1957	53	19		34		0	73		0											80.3														1		1	25.7	21	19.6	20	29.2
1254	J.C.	2010-09-10	M	1957	53	31.8	2	42			110		0						100/65	100	65			59.2														1		1	25.6	23.3	24.3	20	27.3
1255	S.B.	2010-09-25	M	1964	46	37.6	2	45	6	0	120		1	III	29	180/125	180	125	140/90	140	90	CONCOR. ASPACARDIN		60.7														1		1	21.3	12.3	18.1	0	21.9
1256	V.C.	2010-09-27	M	1937	73	24.3																		65																	20.4	17.5	18	0	22.5
1257	T.V.T.O.	2010-09-27	M	1977	33	35.3	2	47			122		0			130/90	130	90	120/70	120	70			78.9														1		1	25.4	20.8	25.8	26.7	18.9
1258	P.G.	2010-09-29	M	1956	54	39.2	2	54	3	0	124		0						120/70	120	70			73.5														1		1	31.3	28.1	32.1	28.8	19.4
1259	G.G.	2010-09-30	M	1981	29	21.2		37		0	85		0			120/70	120	70	120/70	120	70			41.1														1		1	20	17.8	11.8	13.3	26.4
1260	D.A.	2010-09-30	M	1967	43	44.1	3	54	4	0	144		1	II	2	180/90	180	90	145/85	145	85			76.8														1		1	16.6	13	17.1	13.4	30.6
1261	S.M.	2010-10-01	F	1947	62	38.8	2	43	3	0	114		1	II	7	150/100	150	100	120/80	120	80	TERTENSIF. RAMIPRIL		61.6														1		1	17.3	19	17.3	14.5	17.3
1262	M.D.	2010-10-01	M	1954	55	27.2		41	5	0	107		1	II	15	165/110	165	110	145/100	145	100	ATACAND		72.2														1		1	19.6	13.9	18	17.9	23.8
1263	P.V.	2010-10-04	F	1955	55	47.6	3	47	5	0	146		1	III	30	220/140	220	140	150/100	150	100	OLICARD. LOKREN. APROVEL		70.7														1		1	22.8	10.5	14.9	16.2	26.3
1264	S.A.	2010-10-06	M	1981	29	30.8	1	44	2	0	121		0						120/70	120	70			77.1														1		1	20.2	14.8	15.8	14.1	24.5
1265	B.T.	2010-10-11	M	1958	52	25.2		39	1	0	97		0			130/70	130	70	120/75	120	75			75.8														1		1	25.8	15.2	25.9	23.6	27
1266	D.N.	2010-10-12	M	1941	69	41.2	3	52			133		1	II	5	160/100	160	100	140/90	140	90	NEBILET. PRESTARIUM. APROVEL. FUROSEMID. TROMBOAS		70.7														1		1	27.5	30.1	28	19.9	24.7
1267	B.C.	2010-10-13	F	1954	56	45.9	3	47	3	0	125		1	III	10	180/110	180	110	130/80	130	80	CAPTOPRIL		85.6														1		1	20.1	15	15	13.8	26.3
1268	M.A.	2010-10-13	M	1950	60	36.5	2	46		0	121		1	I	1	160/85	160	85	120/70	120	70	TERTENSIF		64														1		1	20.2	16.6	15.9	0	21.3
1269	D.I.C.	2010-10-17	M	1974	35	30.5	1	47			117		1	II	3	140/100	140	100	130/80	130	80	TARKA		57.1														1		1	20.9	13.3	21	15.4	21.9
1270	G.I.	2010-10-18	M	1940	70	39.1	2	46	3	0	132		1	II	10	150/100	150	100	130/80	130	80	RANOLIP		67														1		1	24.6	19.7	25.1	24.4	21.8
1271	T.P.L.	2010-10-19	M	1959	51	30.9	1	43	3	0	114		1	I	3	155/97	155	97	120/80	120	80			73.3														1		1	24	16.4	20.8	18.1	28.5
1272	I.N.	2010-10-20	M	1957	53	33.9	1	46	3	0	121		1	II	2	160/95	160	95	120/80	120	80	TERTENSIF. NEBILET. PREDUCTAL		49.2														1		1	31.6	17.9	34.7	21.3	16.9
1273	G.F.	2010-10-21	M	1952	58	32.4	1	48	3	0	120		1	II	1	170/90	170	90	140/80	140	80	PROPRANOLOL ATACAND		66.1														1		1	17.8	14.6	17.4	19	19.3
1274	C.V.	2010-10-26	M	1961	48	28.4		43		0	110		1	II		180/120	180	120	150/95	150	95	CAPTOPRIL		71.4														1		1	23.3	15.6	19.6	16.3	26
1275	M.G.	2010-10-27	M	1949	61	31.8	1	45	10	0	120		1	II	20	160/100	160	100	135/80	135	80	ISOPTIN		65.8														1		1	32.7	17.4	34.4	26.1	25.9
1276	L.D.	2010-10-30	F	1966	44	37.2	2	41	15	0	122		1	I	2	150/110	150	110						60														1		1	20.8	0	21.9	0	14.1
1277	M.F.	2010-11-01	F	1955	55	30.2	2	35	2	0	92					135/80	135	80						58.7														1		1	18.8	13.1	19.1	18	18.5
1278	I.R.	2010-11-04	F	1959	50	30	1	35	2	0	83		1	III		180/110	180	110	140/80	140	80	TRITACE		65.4														0		1	21.1	0	20.9	0	21.5
1279	T.C.	2010-11-08	M	1944	66	24.9		40	4	0	108		1	III	5	180/80	180	80	120/70	120	70	PRESTARIUM. METOPROLO		69.1														1		1	21	16.8	20.4	0	21.2
1280	L.V.	2010-11-09	M	1957	53	22		36	2	0	73		0			130/80	130	80	120/80	120	80			55														1		1	20.7	17	19.2	0	21.2
1281	C.G.	2010-11-10	M	1949	61	37.9	2	42.5	4	0	124		1	III	10	190/110	190	110	140/80	140	80	TERTENSIF. PRESTARIUM		61.2														1		1	17.6	11	15.6	15.5	17.9
1282	O.L.	2010-11-12	F	1954	56	31.2	1	38	2	0	94		1	II	6	160/100	160	100	135/80	135	80	EGILOK. PRITOR		52.8														0		1	20.3	11.7	16.9	13.3	23.3
1283	C.P.	2010-11-16	M	1968	42	35.2	2	43.5	5	0	119		0						130/85	130	85			65.5														1		1	33.2	37	33.1	36.5	0
1284	P.H.	2010-11-17	M	1951	59	40.5	3	55			144	122	1	I	3	150/110	150	110	130/90	130	90	CONCOR		44.3														1		1	39.7	32	40.9	40.4	25.2
1285	G.M.	2010-11-18	M	1967	43	26		41			103	105	1	I		150/90	150	90						60.1																1	20.2	14.5	17.2	0	21.7
1286	N.M.	2010-11-18	F	1955	55	49.6	3				136		1	III	10	220/120	220	120	150/90	150	90	DIUREX. INDAPAMID. PERINDOPRIL		66.3		88.5		88.5					109.3		109.3					1	25	12.9	26.5	16.5	20.5
1287	R.A.	2010-11-23	M	1980	30	24.6		40	3	0	93	93/91	0						120/80	120	80			69.9														1		1	17.7	0	0	0	17.7
1288	V.S.	2010-11-24	M	1961	49	31.5	2	41	7	0	122	120	0											59.5																0	20.6	18.8	20.5	20.9	21.4
1289	O.I.	2010-11-25	M	1944	66	29.2		45	3	0	121	118	0	I	5	160/100	160	100	140/90	140	90	IEC. DIURETIC		66.8	56.9	54.5	58.2	53.8	53.6		84.1	59.8	56.8	63.3	55.8	54.1		1		1	33	23.6	39.7	33.7	23.5
1290	P.C.	2010-11-25	M	1940	70	27.4		43			106	114	1		10							ATACAND. SINTROM. CRESTOR. BISOGAMMA		49.7														1		1	30.8	19.8	32.7	0	27.4
1291	D.S.	2010-11-27	M	1955	55	23.4		40			101	109	0			120/80	120	80	110/70	110	70			51.4														1		1	19.2	14.9	18	20.6	21.9
1292	M.I.	2010-11-27	M	1968	42	34.9	1	43	4	0	108		0			160/110	160	110	130/80	130	80			67.5														1		1	20.9	13.6	15.3	13	24
1293	C.M.	2010-11-29	M	1941	68	26.1		42		0	105	105/100	1	III	7	200/105	200	105	120/80	120	80	TERTENSIF. PRESTARIUM. BETALOC		60.1														1		1	19	10.1	17.6	0	20.9
1294	C.I.	2010-12-02	M	1949	60	37.2	2	45	5	0	124	124/124	1	II	10	170/110	170	110	130/80	130	80	LERIDIP. TERTENSIF. LIPANTHIL		48.4														1	0	1	20.3	13.5	20.3	18	21.1
1295	P.M.	2010-12-03	F	1952	57	26.8		33	1.5		83	83/97	0	III	2	180/115	180	115	140/90	140	90	RAMIPRIL		69.3														1	1	1	18.6	21.2	16.8	16.8	19.4
1296	D.O.	2010-12-03	F	1986	24	57.7	3						0											64.5																	17.4	14.9	13.7	0	19.4
1297	D.M.	2010-12-06	F	1953	57	35.2	2	40			106		1	II					130/80	130	80	METOPROLOL. TERTENSIF. ENALAPRIL		63.5														1		1	20.2	12.5	19.1	19	22.2
1298	C.M.	2010-12-06	F	1943	67	31.2	1	41	3	0	109	109/117	0						130/80	130	80			64.1														1		1	25.9	15.3	25.4	22.6	27.5
1299	G.T.	2010-12-07	M	1957	53	35.5	2	46	3	0	128	128/124	1	III	15	200/140	200	140	150/100	150	100	INDAPAMID. METOPROLOL. RAMIPRIL		61.2														1		1	27.9	20.7	29.1	30	25.2
1300	R.F.	2010-12-08	F	1951	59	33.5	1	40	2	0	107	107/111	1	III	24	200/140	200	140	140/80	140	80	PRESTARIUM. INDAPAMID. AMLODIPINA. BISOBLOCK. PRITOR		78.9														1		1	18.9	13.1	16.9	17.8	22.4
1301	P.A.	2010-12-08	F	1953	57	23.8		30		0	81	81/91	1	II	2	160/110	160	110	120/80	120	80			70.5														1		1	26.2	15.6	26.1	22.5	27.4
1302	C.I.	2010-12-13	M	1966	44	37	2	46	4	0	123	123/130	1	I	1	150/110	150	110	130/70	130	70			62.8														1		1	32.7	15.8	33	23	36.9
1303	D.A.	2010-12-14	F	1958	52	29		52	3	0	98	98/108	0			120/70	120	70	110/70	110	70			78.2														1		1	19.9	14.5	18	23	23.2
1304	A.C.	2010-12-15	M	1964	46	34.6	1	45	3	0	102	102/100	1	III		180/120	180	120	150/105	150	105	PRITOR. LOKREN		61.9														1		1	22.1	0	18.1	31	26.4
1305	T.L.	2010-12-17	M	1930	80	32.7	1	43			109	109/107	1	III	40	180/100	180	100	160/80	160	80	IPATON		54.2														1		1	23.1	11.8	22.6	19.7	25.2
1306	T.A.	2010-12-17	F	1959	51	26.2		39			101	101/114	0			120/70	120	70	110/70	110	70			62.9														1		1	27.3	0	22.5	15.5	31.6
1307	C.F.	2010-12-17	M	1964	46	27.5		43			109	109/113	1	II	10	170/110	170	110	130/80	130	80	NEBILET. CRESTOR		69														1		1	20.8	12.5	16.1	10	22.9
1308	M.C.	2010-12-21	M	1935	75	34.7	1	50			130	130/128	1	III	20	190/110	190	110	140/80	140	80	NEBILET. AMLODIPINA. TRITACE. TERTENSIF		47														1		1	21.8	13.9	20.5	27	24.7
1309	L.M.	2010-12-21	F	1954	56	28.8		37	3.5		94	94/105	1	III	10	200/115	200	115	138/85	138	85	LOKREN. SPIRIVA. TEOTARD. BETASERC		60.6														0		1	22	12	19.2	24.2	27.6
1310	V.M.	2010-12-22	M	1943	67	34.2	1	51		0	117	117/114	1	III	15	180/100	180	100	130/70	130	70	LERIDIP. NEBILET. FUROSEMID. APROVEL		62														1		1	25.1	21.8	25.5	30.5	17.2
1311	L.D.	2011-01-01	M	1973	37	36	1	43		0	118	118/109	0											78.3														1		1	20.7	12.4	20.8	24.2	19.4
1312	P.M.	2011-01-11	F	1953	57	37.3	2	42	15	0	120	120/122	1	III	19	210/135	210	135	140/80	140	80	LOKREN. TERTENSIF. EXFORGE		68.1														1		1	22.2	17.8	21.6	33.5	23.6
1313	N.R.	2011-01-12	M	2003	7	22.7		34	1	0	82	82/84	0											86.3														1		1									36.6
1314	I.S.	2011-01-15	M	1969	41	34.6	1	47	3		121	121/119	1	III	2	190/110	190	110	140/90	140	90	CONCOR		98.7														1		1	21.7	14.3	16.1	11.5	27.2
1315	T.B.	2011-01-17	M	1967	43	28.1		43			129	129/126	1	II	2	150/100	150	100	120/70	120	70	PLAVIX. ZOMEN. CONCOR. ASPENTER. SORTIS		57.8																	18.8	18.1	17.4	17.5	22
1316	M.L.	2011-01-18	M	1966	44	50	3	46	25	0	143	143/150	0											81.2														1		1	17.9	12.1	18.5	17	16.9
1317	F.S.	2011-01-22	F	1957	53	31	1						0											64.3														1		1	24.5	13.3	24.9	19.8	25.1
1318	H.M.	2011-01-25	F	1959	52	51.9	3	45		0	143	143/160	1	II	10	180/100	180	100				FUROSEMID. EGILOK		62.5														1		1	15.6	18.7	14.3	15.8	17.7
1319	M.S.	2011-01-26	M	1947	63	31.5	1	45	3	0	117	117/125	1	II	30	180/110	180	110	165/85	165	85			58.9														1		1	20.7	16.1	19.6	16.3	21.6
1320	S.V.	2011-01-26	M	1960	51	41.8	3	46	10	0	135	135/124	1	III	8	200/110	200	110	130/70	130	70	RAMIPRIL		71.5														1		1	22.8	12.5	22.7	28.7	22.7
1321	M.F.	2011-01-28	F	1955	56	30.1	1	34	2.5	0	88	88/103	0						140/80	140	80																	1		1
1322	T.A.	2011-01-28	F	1965	45	46.6	3	40	4	0	128	128/143	1	III	6	280/140	280	140	130/80	130	80	NORVASC. DIUREX. SELTRAZ		69.9														1		1	20.8	18.6	21.5	21.7	16.9
1323	S.M.	2011-01-31	F	1938	72	27.1		35.5		0	117	117/123	0						130/75	130	75			59.7														0		0	26.3	26.3	27.2	24.4	24.2
1324	L.L.	2011-02-01	M	1980	30	26.8		41			104	104/402	0			125/80	125	80	120/75	120	75			77.4														1		1	15.6	14.1	16.9	11.8	15.4
1325	B. A.	2011-02-01	F	1948	62	28.6		38			108	108/115	1	II	4	180/100	180	100	160/95	160	95	LISINOPRIL		76.1														1		1	25	24.1	25.6	20.8	24.2
1326	C.M.	2011-02-02	M	1945	65	32	1	43	3	0	112	112/112	1	III	1	190/100	190	100	125/65	125	65	CAPTOPRIL. CONCOR		54.5														1		1	19.6	0	20.6	0	17.7
1327	L.M.	2011-02-07	M	1951	59	41.5	3	45.5	4	0	124	124/119	0			140/90	140	90	120/80	120	80			57.4														1		1	26.1	19.5	26.1	31.9	17.2
1328	D.A.	2011-02-09	M	1969	42	36.2	2						1	III	2	250/160	250	160	140/90	140	90	ATACAND. NEBIVOLOL		75.9														1		1	21.4	15.3	18.9	16.2	25.8
1329	M.O.	2011-02-13	M	1964	46	31.1	1	47	2	0	110	110/110	1	I	3	150/100	150	100	110/70	110	70	NEBILET. ATACAND		65.2														1		1	26.7	0	14.4	16.3	27.8
1330	D.G.	2011-02-14	M	1958	52	26		41	2.5	0	93	93/91	0			165/90	165	90	125/80	125	80			61.6														1		1	19.3	14.1	15.7	10.5	24.2
1331	L.C.	2011-02-15	M	1957	53	34.7	1	45	5	0	117	117/120	1	II		160/100	160	100	135/95	135	95	AMLOHEXAL. CONCOR		50.8														1		1	20.2	15.6	17.9	19.4	23.7
1332	B.C.	2011-02-16	M	1966	44	40.7	3	52	15	0	126	126/129	1						190/110	190	110			56.9														1		1	22.7	19.3	22.1	27.3	24.6
1333	R.D.	2011-02-19	M	1949	61	28.7		45	2	0	108	108/11	1	II	10	180/110	180	110	150/90	150	90	NORVASC		65.8														1		1	21.9	15	14.5	12.8	26
1334	P.G.	2011-02-21	M	1956	55	27.5		44	2	0	108	108/112	1	II	3	180/100	180	100	120/70	120	70	NEBILET		60.8														1		1	25.3	17.5	23.4	13	28.8
1335	R.I.	2011-02-23	M	1965	45	24.2		38	2	0	100	100/103	1	II	3	180/100	180	100	130/80	130	80	TERTENSIF. NORVASC. MONOPRIL		80.2														1		1	18.6	14	17.3	0	18.9
1336	M.D.	2011-02-23	M	1970	40	44.2	3	48		0	125	125/130	0	III	4	200/110	200	110	140/80	140	80	PRESTARIUM		71.2														1		1	27.6	15.8	28.7	30.6	22.7
1337	P.P.	2011-02-24	M	1947	63	40	3	5	8		141	141/132	1	III	13	180/110	180	110	140/90	140	90	TERTENSIF. VERAPAMIL. ENAP		51.1														1		1	28.4	0	29.7	34.2	15.7
1338	L.C.	2011-02-28	M	1936	74	26.8		41	3	0	105	105/101	1	III	2	200/100	200	100	120/70	120	70	PRESTARIUM. DIUREX																1		1	19.9	0	21.1	0	18.5
1339	B.P.	2011-03-02	M	1962	49	28.7							1	II	3	180/130	180	130	130/90	130	90	TERTENSIF. NORVASC		62														1		0	19.9	10	14.5	14.9	22.4
1340	B.V.	2011-03-03	M	1967	43	27.3		39		0	107	107/102	0											52.5														1		1	21	17.8	18.2	16	23.7
1341	B.I.	2011-03-04	F	1973	37	42.8	3	41			115	115/144	1	III	10	230/180	230	180	160/100	160	100			78.7														1		1	23.8	10.5	25.4	35.5	22.3
1342	G.A.	2011-03-04	M	1977	33	35.3	2	46	5	0	129	129/123	0						120/80	120	80			59.3														1		1	17.9	22.2	16.5	16.2	20.3
1343	V.T.	2011-03-07	M	1949	61	29.3		41	2	0	108	108/104	1	III	4	190/100	190	100	140/80	140	80	TUISTA. TERTENSIF																1		1	21.2	12.3	18.6	16	25.7
1344	D.I.	2011-03-07	M	1948	62	41.7	3						1	II	4	160/80	160	80	150/80	150	80	NITROPECTOR		62.9														1		1	26.3	0	27.3	29.1	18.9
1345	K.I.	2011-03-08	M	1938	72	21.1		38.5	3	0	94	94/100	0			170/95	170	95	150/95	150	95																	0		1	17.2	16.9	16.2	19	19.6
1346	R.I.	2011-03-10	M	1939	71	32.9	1	48			135	135/132	0																									1		1	15.1	0	14	0	15.2
1347	I.M.	2011-03-11	M	1959	51	41.5	3	48.5	3.5		128	128/119.5	1	III	10	220/120	220	120	130/80	130	80	PREDUCTAL. TROMBOASS. LIPANTHIL		59.9														1		1	26.2	24.2	28.3	26.5	18.6
1348	A.V.	2011-03-11	F	1955	55	41.5	3						1	III	5	190/100	190	100	130/80	130	80	ATACAND. TERTENSIF. NEBILET. LERIDIP		59.5														1		1	20.5	26.6	18.6	16.3	20.7
1349	E.V.	2011-03-14	M	1949	62	40.1	3	56		0	139	139/129	1	II	1	160/100	160	100	130/80	130	80	NORIPREL		58.7																1	18.9	0	19.5	13	18.1
1350	K.C.	2011-03-14	M	1979	31	43.2	3	52	5	0	140	140/130	1	II	2	170/140	170	140	130/90	130	90	NEBILET. INDAPAMID		66														1		1	28.2	20.7	28.5	29.8	13.4
1351	A.G.	2011-03-17	M	1957	54	50.1	3	51			139	139/155	1	III		185/110	185	110	120/80	120	80	RAMIPRIL. CONCOR. AMLODIPINA		38.5														1		1	21.8	17	17.2	25.8	23.2
1352	P.S.	2011-03-17	M	1955	55	38.9	2	50	10	0	133	133/128	1	III		200/110	200	110	140/70	140	70	AMLODIPINA. RAMIPRIL. HIDROCLOROTIAZIDA		70.1														1		1	20	13.8	18.5	15.9	22.3
1353	K.A.	2011-03-18	F	1960	51	24.2		33			85	85/105	0						110/80	110	80	CRESTOR. SYMBICORT		61														1		1	22.7	16.5	16.6	21.5	27.6
1354	T.AM.	2011-03-19	M	2000	10	25.9		30	2	0	80		0											92.7														1		1	19.3	13.5	11.8	0	21.6
1355	P.A.	2011-03-21	F	1951	60	30.1	2		1	0	118	118/133	1	III	3	200/100	200	100	120/75	120	75			86.9														1		1	16	15.7	15.9	17.6	16.6
1356	P.M.D.	2011-03-21	M	1953	57	38.1	2	46			135	135/120	1						130/80	130	80	CAPTOPRIL. SPIRONOLACTONA		74.5														1		1	19.8	13.4	19.8	16.1	21.5
1357	B.S.	2011-03-22	F	1936	74	23.9		33	2	0	74	74/95	1	II	6	175/75	175	75	110/55	110	55	CONCOR. NOLIPREL		52.2														1		0	21.6	23.5	18.9	23.3	23.1
1358	B.E.	2011-03-22	F	1949	61	26.9		41	2	0	94	94/104	1	III	7	270/110	270	110	150/90	150	90	APROVEL. TERTENSIF. PREDUCTAL. CRESTOR. CONCOR		53.3														1		1	18.9	18.7	17.9	20.7	22.6
1359	C.I.	2011-03-23	M	1950	60	35	2	47			116	116/126							140/70	140	70			55.2														1		1	23.7	16.7	24.4	31.4	20.2
1360	T.M.	2011-03-23	M	1945	65	47.1	3	50	4	0	137	137/138	1	III	20	240/130	240	130	140/80	140	80	RAMIPRIL. DIUREX. LOKREN		58.3														1		1	20.3	0	17.3	16.2	22.6
1361	C.V.	2011-03-24	F	1936	74	30.8	1	35			97	97/110	1	III	10	180/110	180	110				PRESTARIUM. TERTENSIF. PREDUCTAL. CORDARONE. BETASERC		82.3														1		1	23.7	23.7	20.2	31.6	24.7
1362	P.M.	2011-03-28	F	1950	60	48.1	3	46	5	0	145	145/148	1	II	15	180/110	180	110	140/90	140	90	METOPROLOL. ENALAPRIL		67														1		1	19.1	17.8	18.5	21.6	22
1363	R.S.L.	2011-03-28	M	1964	46	29.3		47	3	0	108	108/115	0											59.7														0		1	19.1	15.1	19.4	17.6	25.1
1364	L.M.	2011-03-29	M	1963	47	35.1	2	47	5.5	0	127	127/117	1	II					145/93	145	93			56.4														1		1	40.1	14.1	40.8	41.3	23.2
1365	C.D.	2011-03-31	F	1970	41	45.3	3	43			136	136/140				130/90	130	90						78.4														1		1	15.4	0	17	0	14.7
1366	M.V.	2011-04-05	M	1950	60	39.5	2	51	3	0	135	135/141	1	II	10	180/90	180	90	140/70	140	70	INDAPAMID. EGILOK. ASPENTER		59														1		1	21	22.5	20.8	16.5	22.3
1367	I.B.	2011-04-06	M	1979	31	51.5	3	54	5	0	152	152/149				140/80	140	80	150/100	150	100			66.2														1		1	23.2	23.2	23.3	22.4	23.8
1368	M.V.	2011-04-07	M	1975	35	39.8	2	49	3	0	138	138/132	1		2	140/75	140	75	130/70	130	70			58.5														1		1	19.4	18.4	18.5	18.8	22.4
1369	S.P.	2011-04-10	M	1954	56	39.7	2	47	10	0	132	132/127	1	II	8	170/110	170	110	130/70	130	70	PRESTARIUM TERTENSIF. SERMION		50.1														1		1	22.7	20	21.1	21.1	27.1
1370	U.V.	2011-04-11	M	1940	71	35	2	47	3	0	119	119/121	1	II	26	160/90	160	90	130/70	130	70	AMLODIPINA. FUROSEMID		49.9														1		1	19.1	14.1	20	20.4	18.1
1371	H.G.	2011-04-12	M	1961	49	33.6	1	53			116	116/116	1	III		180/90	180	90	150/90	150	90	NEBILET. ASPENTER		60.4														1		1	26.4	23.7	23.2	30.5	14
[truncated: 48 more columns]

## Sheet: Test (Validation) Database -TD
Nr	Gender	Birth year	Age	Weight (kg)	Height (m)	BMI	Neck (cm)	HBP	Obesity	Epworth	Sleepy	AHI1	AHI2
1	F	1958	55	78	1.58	31	37	0	1	12	1	52.5
2	M	1968	45	85	1.68	30	41	0	1	14	1	41.5	1.5
3	M	1965	48	140	1.85	40	55	1	1	20	1	73.9	10
4	M	1960	53	127	1.6	49	52	1	1	20	1	85.7	11
5	M	1981	32	99	1.85	28	42	0	0	9	0	55.1
6	M	1965	48	100	1.75	32	42	0	1	3	0	83.8	3.1
7	M	1956	57	140	1.84	41	60	1	1	20	1	74.4	5.9
8	M	1951	62	90	1.65	33	54	1	1	10	0	75.6	21
9	M	1964	49	145	1.82	43	48	0	1	5	0	29.3	4
10	F	1955	58	79	1.62	30	34	1	1	15	1	36.8
11	M	1959	54	120	1.75	39	43	1	1	14	1	69.3	6.1
12	M	1952	61	130	1.75	42	45	0	1	23	1	36.1
13	F	1954	59	135	1.57	54	47	1	1	20	1	61.7
14	M	1940	73	126	1.82	38	52	1	1	12	1	77	19.3
15	M	1951	62	113	1.7	39	48	0	1	16	1	56.4	21.2
16	F	1958	55	93	1.76	30	37	1	1	15	1	30.8
17	M	1962	51	95	1.72	32	43	1	1	10	0	65.1	13.1
18	F	1963	50	82	1.65	30	39	1	1	24	1	32.5	10.4
19	M	1989	24	96	1.79	29	43	0	0	11	1	49.7
20	M	1950	63	90	1.69	31	42	1	1	16	1	42.9	16.9
21	F	1985	28	50	1.65	18	31	0	0	12	1	3.4
22	M	1937	76	110	1.72	37	46	1	1	3	0	44.2
23	M	1965	48	100	1.84	29	40	0	0	14	1	48.8	2.2
24	F	1960	53	149	1.71	50	46	1	1	20	1	21.1
25	F	1958	55	109	1.7	37	38	1	1	4	0	34.1	2.3
26	M	1961	52	135	1.78	42	50	1	1	24	1	57.3
27	M	1961	52	198	1.96	51	62	1	1	9	0	1.2	40.8
28	F	1943	70	60	1.58	24	32	1	0	8	0	16.8	8.7
29	M	1974	39	81	1.8	25	37	0	0	5	0	19.8
30	M	1951	62	86	1.67	30	43	1	1	13	1	51.4	2.6
31	M	1955	58	130	1.7	44	52	1	1	24	1	84.1
32	F	1965	48	85	1.56	34	35	1	1	16	1	20.5	3.9
33	M	1977	36	100	1.78	31	41	1	1	12	1	74.6	5.3
34	M	1962	51	124	1.75	40	46	1	1	14	1	49.9	6
35	F	1943	70	100	1.55	41	46	1	1	20	1	82.4	2.9
36	M	1942	71	126	1.73	42	48	1	1	8	0	36.5	6.8
37	M	1981	32	90	1.85	26	43	0	0	6	0	47.9	6
38	M	1951	62	98	1.72	33	45	0	1	9	0	55.3	1.7
39	M	1957	56	140	1.76	45	48	1	1	16	1	87.5	19.2
40	M	1956	57	110	1.7	38	48	1	1	15	1	81.1	12.9
41	M	1983	30	96	1.82	28	44	1	0	10	0	46.4	12.3
42	M	1967	46	100	1.72	33	42	0	1	8	0	24	3.7
43	M	1969	44	86	1.72	29	39	1	0	10	0	35.2	5.8
44	F	1951	62	90	1.6	35	42	1	1	12	1	4.4
45	F	1952	61	65	1.63	24	36	1	0	6	0	17.9
46	M	1960	53	80	1.8	24	42	0	0	4	0	37.1	5
47	M	1967	46	153	1.83	45	50	1	1	12	1	46.3	6.3
48	M	1968	45	100	1.78	31	46	1	1	17	1	66.7	1
49	M	1987	26	104	1.78	32	43	0	1	15	1	38.8	7.4
50	M	1968	45	90	1.8	27	41	0	0	12	1	38.7	5.9
51	F	1958	55	82	1.62	31	40	1	1	3	0	57.7	30
52	M	1952	61	85	1.75	27	39	1	0	10	0	31.4	1.2
53	F	1947	66	82	1.6	32	24	1	1	9	0	22	3.6
54	F	1950	63	100	1.75	32	42	1	1	20	1	44.6	4.8
55	F	1957	56	68	1.5	30	37	1	1	14	1	30.8
56	F	1950	63	80	1.6	31	39	1	1	16	1	46.3	3.7
57	F	2006	7	20	1.2	13			0	14	1	28.2
58	F	2006	7	20	1.14	15			0	12	1	13.6
59	M	1961	52	70	1.72	23	36		0	10	0	10.3
60	M	1971	42	69	1.65	25	38	1	0	2	0	41.1	14.6
61	M	1953	60	120	1.7	41	54	1	1	10	0	90.5
62	M	1939	74	82	1.7	28	43	1	0	11	1	35.7	18.3
63	M	1985	28	83	1.87	23	37	0	0	2	0	6.5
64	M	1968	45	135	1.76	43	56	1	1	11	1	61.2	9.5
65	M	1971	42	93	1.73	31	45	0	1	10	0	32.5
66	F	1963	50	104	1.7	35	42	0	1	12	1	51.8
67	M	2005	8	35	1.35	19	38	0	0	4	0	63.4	24.7
68	M	1981	32	110	1.75	35	47	1	1	4	0	16.3	2.5
69	F	1963	50	83	1.64	30	36	1	1	9	0	44.2	2.3
70	M	1957	56	97	1.72	32	46	1	1	14	1	86.7	21
71	M	1966	47	99	1.72	33	44	0	1	10	0	36.7	13.1
72	M	1948	65	81	1.76	26	44	1	0	3	0	51.4	4.1
73	M	1960	53	73	1.67	26	42	1	0	7	0	33.6	10.4
74	F	1968	45	180	1.73	60	45	1	1	21	1	95.9	4.3
75	F	1973	40	88	1.6	34	35	1	1	20	1	18.3	0.4
76	M	1958	55	94	1.7	32	43	1	1	14	1	55.3	2.6
77	M	1951	62	96	1.74	31	43	1	1	10	0	51	1.6
78	M	1954	59	132	1.76	42	44	1	1	19	1	63.9	31.2
79	M	1968	45	130	1.7	44	56	1	1	4	0	33.6
80	F	1948	65	112	1.62	42	44	1	1	11	1	30.1
81	M	1953	60	76	1.64	28	47	1	0	9	0	16.3
82	M	1958	55	100	1.75	32	43	1	1	6	0	44.7	1.5
83	M	1964	49	128	1.85	37	49	1	1	16	1	31.4
84	M	1972	41	90	1.8	27	41	0	0	10	0	17.3
85	F	1960	53	75	1.7	25	34	0	0	4	0	10.6
86	F	1963	50	130	1.6	50	39	1	1	13	1	119.2	6.4
87	M	1950	63	160	1.8	49	40	1	1	2	0	37.8
88	F	1972	41	120	1.63	45	37	0	1	9	0	15.2
89	M	1955	58	110	1.78	34	45	1	1	6	0	91	4
90	M	2007	6	19	1.2	13		0	0	4	0	3.5
91	M	1960	53	127	1.9	35	43	1	1	11	1	63.7	49.1
92	F	1969	44	120	1.7	41	37	1	1	15	1	26.5	3.4
93	M	1945	68	100	1.78	31	50	1	1	7	0	66
94	M	1953	60	96	1.81	29	42	1	0	16	1	73.3	10
95	F	1962	51	80	1.5	35	42	0	1	20	1	45.7	1.3
96	M	1988	25	75	1.82	22	37	0	0	12	1	9.6
97	F	1946	67	92	1.58	36	39	1	1	11	1	42.8	36.6
98	M	1985	28	108	1.79	33	42	0	1	7	0	16.2	2.1
99	M	1979	34	85	1.7	29	40	0	0	14	1	83.1	11.7
100	M	1944	69	92	1.76	29	41	1	0	12	1	29.5	14.3
101	F	1979	34	49	1.7	16	30	0	0	8	0	3
102	M	1959	54	94	1.7	32	43	1	1	17	1	4.4
103	M	1955	58	74	1.78	23	35	1	0	14	1	55.2	6.5
104	M	1994	19	82	1.83	24	36	0	0	2	0	2.1
105	M	1966	47	109	1.83	32	45	0	1	12	1	76.9	7.9
106	M	1950	63	87	1.75	28	43	1	0	10	0	30	5.6
107	M	1965	48	110	1.82	33	44	0	1	20	1	9
108	M	1954	59	126	1.76	40	46	1	1	10	0	77	62
109	M	1963	50	145	1.78	45	45	1	1	5	0	83.5	9.2
110	M	1948	65	102	1.78	32	46	1	1	18	1	75.4	8.6
111	F	1955	58	103	1.5	45	41	1	1	14	1	36.8	3.8
112	F	1943	70	91	1.72	30	44	1	1	18	1	42.8	7.7
113	F	1955	58	67	1.49	30	37	0	1	12	1	69.7	7.6
114	M	1955	58	134	1.76	43	44	1	1	14	1	76.9	10
115	M	1975	38	115	1.83	34	43	0	1	3	0	60	9.4
116	F	1953	60	85	1.58	34	36	1	1	6	0	28.5	0
117	F	1956	57	79	1.62	30	37	1	1	8	0	53.7
118	M	1967	46	64	1.7	22	34	0	0	8	0	34.8
119	M	1962	54	130	1.82	39	47	1	1	18	1	93.7	12.8
120	M	1945	68	98	1.67	35	48	1	1	14	1	22.2	2.9
121	F	1937	76	80	1.6	31	48	0	1	7	0	19.1	2.2
122	M	1980	33	84	1.65	30	48	0	1	14	1	24.5
123	M	1947	66	86	1.82	25	42	1	0	14	1	60.4	4.8
124	M	1954	59	78	1.6	30	44	1	1	11	1	39.1
125	M	1984	29	80	1.73	26	41	0	0	10	0	51.5	3.4
126	M	1981	32	72	1.62	27	38	0	0	13	1	93.6	3.3
127	M	1979	34	94	1.78	29	40	0	0	14	1	50.2
128	M	1971	42	128	1.83	38	48	0	1	17	1	17
129	F	1963	50	110	1.69	38	44	1	1	3	0	14.1
130	M	1929	84	95	1.7	32	43	1	1	11	1	50.7	21.8
131	M	1939	74	110	1.74	36	43	1	1	15	1	12.4
132	M	1965	48	96	1.84	28	41	0	0	7	0	22.6	18.7
133	F	1949	64	79	1.64	29	37	1	0	2	0	40.1	13.1
134	F	1939	74	78	1.72	26	36	1	0	1	0	48.4
135	M	1965	48	130	1.75	42	50	1	1	16	1	36
136	M	1970	43	85	1.72	28	40	0	0	13	1	14.4
137	M	1933	80	71	1.6	27	40	1	0	6	0	27.5
138	M	1959	54	125	1.79	39	44	1	1	15	1	61.9
139	F	1957	56	87	1.64	32	40	0	1	10	0	30.4	9.7
140	M	1956	57	63	1.73	21	40	0	0	6	0	26.8	5
141	M	1957	56	127	1.68	44	47	1	1	17	1	75.1
142	M	1964	49	120	1.75	39	44	1	1	14	1	82	4.5
143	M	1955	58	84	1.65	30	43	1	1	13	1	18.4	1.5
144	F	1949	64	87	1.52	37	40	1	1	9	0	55.8	4.2
145	M	1960	53	83	1.66	30	40	0	1	7	0	59.1	2.1
146	M	1947	66	110	1.68	38	45	1	1	7	0	81.4	61.5
147	M	1959	54	91	1.72	30	45	0	1	14	1	29	24.2
148	M	1960	53	98	1.72	33	45	1	1	11	1	58.2	4.9
149	M	1981	32	86	1.87	24	40	0	0	18	1	51.3	18.6
150	M	1969	44	80	1.7	27	40	0	0	18	1	42	14.3
151	M	1977	36	87	1.83	25	40	0	0	11	1	10.5
152	M	1947	66	122	1.75	39	51	1	1	12	1	62	7.2
153	M	1953	60	64	1.5	28	43	0	0	21	1	91.3	77.1
154	F	1956	57	83	1.65	30	40	1	1	8	0	37.1	1.1
155	M	1952	61	128	1.81	39	50	1	1	22	1	79.2	24.1
156	F	1947	66	72	1.67	25	37	0	0	4	0	48
157	M	1976	37	79	1.76	25	41	0	0	12	1	29.3	4.3
158	M	1964	49	100	1.8	30	47	1	1	13	1	44.4	3.2
159	M	1961	52	74	1.7	25	39	0	0	10	0	23.6	1.7
160	M	1975	38	124	1.8	38	46	1	1	15	1	3.1	24.7
161	M	1961	52	98	1.74	32	45	1	1	14	1	9.1	20
162	F	1964	48	125	1.7	43	44	1	1	14	1	69.3	87.2
163	M	1964	49	94	1.65	34	40	1	1	10	0	17.6
164	F	1983	31	75	1.63	28	37	0	0	12	1	5.3
165	F	1962	51	85	1.62	32	40	1	1	13	1	7.7
166	F	1958	55	103	1.5	45	44	1	1	11	1	9.3
167	M	1956	57	80	1.58	32	46	1	1	20	1	62	13.5
168	M	1954	59	195	1.82	58	52	1	1	12	1	81.1
169	M	1940	73	85	1.6		45	1		15	1	74.7
170	M	1974	39	105	1.8	32	44	1	1	22	1	93.5	93.5
171	M	1947	66	83	1.7	28	42	1	0	18	1	69.2	34.7
172	M	1957	56	120	1.78	37	48	1	1	14	1	85.1	12.3
173	M	1982	31	120	1.76	38	48	0	1	9	0	64.4	3.6
174	M	1968	45	165	1.82	49	55	1	1	20	1	110.7	5.5
175	M	1983	30	78	1.75	25	41	0	0	10	0	37.6	7.5
176	M	1955	58	80	1.7	27	42	1	0	12	1	62.9	3.2
177	M	1947	66	108	1.78	34	50	1	1	14	1	65.4	20.7
178	F	1943	70	85	1.7	29	40	1	0	10	0	26.1
179	M	1978	35	135	1.89	37	48	1	1	2	0	33.6	1.5
180	M	1946	67	120	1.69	42	47	1	1	14	1	50.7	14.4
181	M	1947	66	86	1.78	27	42	1	0	8	0	45.6	3.1
182	M	1959	54	85	1.75	27	41	1	0	7	0	29.6	8.7
183	M	1981	32	96	1.78	30	45	0	1	11	1	107.4	71.5
184	M	1964	49	96	1.75	31	41	0	1	9	0	18.7
185	F	1960	53	84	1.64	31	40	1	1	14	1	28	1.5
186	M	1981	32	105	1.83	31	43		1	7	0	27.8	6.5
187	F	1960	53	84	1.66	30	37	1	1	16	1	7.7
188	M	1970	43	105	1.71	35	49	0	1	15	1	76.4	8.5
189	M	1971	42	102	1.86	29	44		0	3	0	39.5	14.5
190	F	1958	55	93	1.54	39	36	1	1	8	0	58.2	46.2
191	F	1959	54	98	1.6	38	42	1	1	11	1	33.1
192	M	1966	47	68	1.74	22	39	1	0	6	0	17.9
193	M	1975	38	92	1.73	30	43	0	1	16	1	83.7	7.4
194	M	1981	32	99	1.93	26	40	0	0	10	0	38.7	28.5
195	M	1991	22	80	1.8	24	41	0	0	5	0	4.6
196	F	1953	60	85	1.62	32	39	1	1	4	0	28.8
197	F	1955	58	82	1.56	33	38	1	1	4	0	54.5	20.4
198	F	1957	56	96	1.68	34	41	1	1	17	1	96.9
199	M	1950	63	96	1.65	35	42	1	1	10	0	74.1
200	M	1951	62	97	1.67	34	44	1	1	6	0	2.3
201	M	1958	55	90	1.74	29	43	1	0	10	0	13
202	M	1969	44	90	1.69	31	39	0	1	8	0	26.3	0.7
203	M	1962	51	87	1.62	33	41	1	1	9	0	7.7
204	M	1953	60	125	1.66	45	47	1	1	16	1	66.7	12.6
205	M	1933	80	82	1.74	27	44	1	0	10	0	55.1	10.3
206	M	1948	65	100	1.75	32	41	1	1	7	0	6.9
207	M	1965	48	72	1.72	24	38	0	0	11	1	30.2
208	M	1953	60	140	1.8	43	47	1	1	20	1	33.4	2.7
209	M	1977	36	94	1.72	31	44	0	1	14	1	12.7	4.1
210	F	1950	63	56	1.63	21	37	0	0	10	0	33.6	6.7
211	F	1987	26	92	1.64	34	39	1	1	4	0	13.5
212	M	1949	64	110	1.84	32	45	1	1	11	1	58.2	2.7
213	M	1955	58	91	1.76	29	41	0	0	10	0	33.9	10.3
214	M	1945	68	122	1.76	39	52	1	1	20	1	43.1
215	M	1947	66	70	1.65	25	41	1	0	10	0	16.3
216	M	1942	71	74	1.65	27	42	1	0	17	1	106.1
217	M	1957	56	88	1.75	28	41	0	0	10	0	8.2
218	F	1957	56	80	1.6	31	39	1	1	14	1	46.2	53.9
219	M	1955	58	94	1.68	33	44	1	1	2	0	2.4
220	F	1952	61	88	1.58	35	38	1	1	4	0	45.7	10.1
221	M	1943	70	90	1.78	28	40	0	0	8	0	55.9	7.8
222	M	1964	49	94	1.84	27	38	0	0	6	0	30.4	30.2
223	M	1947	66	110	1.78	34	49	1	1	14	1	56.1
224	M	1957	56	86	1.69	30	44	1	1	13	1	57.9	1.9
225	M	1958	55	103	1.8	31	41	1	1	17	1	68.4
226	M	1972	41	98	1.68	34	45	0	1	15	1	87.7	7.4
227	F	1959	54	84	1.68	29	41	1	0	4	0	27.9
228	F	1952	61	75	1.6	29	32	0	0	12	1	42.5	55
229	M	1955	58	72	1.72	24	41	0	0	2	0	16.1
230	M	1959	54	101	1.81	30	40	1	1	2	0	7.8
231	F	1956	57	76	1.63	28	37	1	0	8	0	48.1
