# Supplementary material for: Network science meets respiratory medicine for OSAS phenotyping and severity prediction
Source: PeerJ. 2017 May 9;5:e3289. doi: 10.7717/peerj.3289 (PMC5426352; doi:10.7717/peerj.3289)
Supplement: Supplemental Information 2 — Archive containing the files with layout representations for the networks that are described in the paper. In order to visualize the .gephi files, the Gephi package has to be downloaded from https://gephi.org/ and installed. [file peerj-05-3289-s002.zip]

Archive with 2 entries (2 files):
- Test_Database_Network.gephi
- Apnea_Patients_Network.gephi
